# Supplementary material for: The History of Coast Salish ‘Woolly Dogs’ Revealed by Ancient Genomics and Indigenous Knowledge
Source: Science. Author manuscript; Available in PMC 2024 Jan 29. (PMC7615573; doi:10.1126/science.adi6549)
Supplement: DataS1 [file EMS193513-supplement-DataS1.xlsx]

## Sheet: NewGenomesMetadata
ID SNPs from Bams	Collection ID	TissueType	DogHaplotype/Species	Date Collected	AgeMean (BP)	DateRange	DateInfo	Site	Country	Publication status
AL3194	AL3194	bone	dog	1967	4020	4300-3750 BP	UCIAMS 159456	Port au Choix, Newfoundland	Canada	This study
ALAS_015	28769	bone	dog	NA	3763	0-9452 BP	Inferred tip date	Teshekpuk Lake, Teshekpuk Quad, National Petroleum Reserve-Alaska	USA	This study
Mutton	USNM 4762	skin	dog	late 1859	NA	NA	NA	Chiloweyuck Depot (British Columbia)	Canada	This study
SB Dog	USNM 3512	skin	dog	1858/1859	NA	NA	NA	Semiamhoo Bay (Washington / British Columbia)	USA / Canada	This study
coys19	S19_1195	muscle (frozen)	coyote	2005-10-27	0	NA	NA	Goshen County, Wyoming	USA	This study

## Sheet: ExtractsData
ID	DateCollected	Tissue/ExtractSite	Library	SequencingRun	SequencingPlatform	SequencedReadPairs	CollapsedReads	MappedReads*	mapq20_duplicatesRemoved_min30bp	AveGenomicCoverageDepth^
Mutton	1859	Skin clip between hind limbs	1632FL-41-01_S1	1	Illumina Hiseq X10	173395433	149693458	47599894	27789681	0.644
		Cartilage and adherent muscle from inside of right ear pinna	1632FL-41-01_S2	1	Illumina Hiseq X10	117924461	81570916	58012345	23154971	0.386
		Skin from front right paw	1632FL-41-01_S3	1	Illumina Hiseq X10	56285995	40794762	25941125	13836353	0.271
		Skin clip between hind limbs	1632FL-41-01_S1	2	Illumina Hiseq X10	253313553	219904844	70715891	45266871	1.05
		Cartilage and adherent muscle from inside of right ear pinna	1632FL-41-01_S2	2	Illumina Hiseq X10	164182951	113246172	80895762	35773740	0.597
		Skin from front right paw	1632FL-41-01_S3	2	Illumina Hiseq X10	84202244	60970136	39053326	22958128	0.448
SB_Dog	1858	Skin surrounding lips and nose	1632FL-41-01_S4	1	Illumina Hiseq X10	88191809	27996325	16780755	2226530	0.032
		Front right paw with exposed metacarpals	1632FL-41-01_S5	1	Illumina Hiseq X10	60842108	11789191	7157429	1034575	0.014
* Final reads used in analysis after PCR duplicate removal and MAPQ filtering
^ In mapped and filtered reads, the average sequencing depth estimated at SNP sites from the 722g panel

## Sheet: AncientGenomeError
Sample	overall	non-deamination	C -> A	G -> A	T -> A	A -> C	G -> C	T -> C	A -> G	C -> G	T -> G	A -> T	C -> T	G -> T
CTC_SRR3417116	0.018075	0.000327088	0.000452433	0.02	0.000304952	0.000133321	0.000248501	0.000562732	0.00045829	0.000235308	0.000131883	0.000303233	0.02	0.000440232
AL2022_Turkey	0.017908	0.000536142	0.000481841	0.02	0.000362626	0.000216549	0.000371254	0.00125457	0.00125338	0.000360948	0.000218644	0.000360663	0.02	0.000480944
AL2946_Plocnik	0.018078	0.00115228	0.00162119	0.02	0.000938415	0.000702147	0.00137042	0.0012181	0.00112144	0.0013522	0.000691935	0.000923686	0.02	0.00158322
ASHQ01	0.01863	0.000903791	0.00115408	0.02	0.000796509	0.000630203	0.000782717	0.00116497	0.00115461	0.000769951	0.000637683	0.000800319	0.02	0.00114686
ASHQ06	0.000996	0.000356183	0.00103376	0.000367466	0.000184341	9.54485e-05	0.000148561	0.000321122	0.000322442	0.000141521	9.45113e-05	0.00018647	0.000362088	0.00103365
ASHQ08	0.010091	0.000398691	0.00103234	0.02	0.000240644	0.000145191	0.000190137	0.000387155	0.000387081	0.000186799	0.000142301	0.000243048	0.02	0.00103221
C26_Pad-Kalashkinova_6100BP	0.010558	0.000378381	0.00096875	0.02	0.000219497	0.000128441	0.000223142	0.000352484	0.0003526	0.000221361	0.000126157	0.000220566	0.02	0.000970807
C32_Gelyakh_Uruya	0.01239	0.000430089	0.0011963	0.02	0.000250802	0.00012826	0.000210466	0.000368055	0.000365543	0.000204381	0.0001275	0.000252056	0.02	0.00119753
C89_Ajvide_DNA51	0.001302	0.000296511	0.000432525	0.00132112	0.000190703	0.000138267	0.000238474	0.000482247	0.000485612	0.000238895	0.000132509	0.000193206	0.00130003	0.000432677
OL4061_Veretye	0.000842	0.000311068	0.000892977	0.000256554	0.000141215	0.000112259	0.000133665	0.000272917	0.000274373	0.000129828	0.000110824	0.000145619	0.000252301	0.000897003
OL4223_Baikal	0.001495	0.00031919	0.000606564	0.00165968	0.000164255	9.06368e-05	0.000114948	0.000621481	0.000618319	0.000108829	8.84211e-05	0.000168346	0.00164467	0.000610103
SOTN01	0.001892	0.000435727	0.000602128	0.00184844	0.000431372	0.000311145	0.000283826	0.000548483	0.000548647	0.000279096	0.00030706	0.000437838	0.00185466	0.000607678
UZAA01_P8903	0.013169	0.00028043	0.000273327	0.02	0.000248366	8.82821e-05	0.000165796	0.000679087	0.000596173	0.00015693	8.90335e-05	0.000241883	0.02	0.000265427
UZAA02_Israel_Byzantine	0.000917	0.000276116	0.000697993	0.000588291	0.000140144	9.63452e-05	0.000117602	0.000329365	0.000330439	0.000115399	9.46184e-05	0.000144177	0.000583847	0.000695075
AL2893	0.016901	0.000396983	0.000796656	0.02	0.000307856	8.43499e-05	0.000337525	0.000475313	0.000462179	0.000331353	8.19531e-05	0.000309526	0.02	0.000783119
TRF.01.51	0.009267	0.000975283	0.00202563	0.0193669	0.000624306	0.000396838	0.000444056	0.00131964	0.00134878	0.00042727	0.000399001	0.000702	0.0193982	0.00206531
TRF.02.01	0.013333	0.000383767	0.000330342	0.02	0.000395461	0.000264979	0.000238195	0.000687191	0.000689827	0.000233394	0.000263349	0.000401934	0.02	0.000332996
TRF.02.21	0.007566	0.000385807	0.000440731	0.0162119	0.000322891	0.00017964	0.000195818	0.000783989	0.000784999	0.000193409	0.000178341	0.000332844	0.0162076	0.000445412
TRF.02.25	0.013716	0.000313766	0.000470776	0.02	0.000211558	0.000137181	0.000254678	0.000496541	0.000492942	0.000253143	0.000134591	0.000214942	0.02	0.000471308
TRF.02.49	0.006281	0.000335356	0.000499423	0.0132427	0.000302084	0.000181268	0.000245297	0.000506536	0.000428782	0.000238245	0.000182338	0.00029748	0.0130789	0.00047211
TRF.02.53	0.022927	0.000338082	0.000443158	0.02	0.000284133	8.87443e-05	0.000263718	0.000678169	0.000564544	0.000250825	8.69235e-05	0.000282694	0.02	0.000437912
TRF.04.04	0.01322	0.000370181	0.000421919	0.02	0.000275496	0.000139808	0.000382594	0.000718093	0.000578939	0.00036407	0.000140436	0.000274163	0.02	0.000406296
TRF.04.09	0.009448	0.000309074	0.000632197	0.02	0.000202165	0.00012655	0.000159008	0.000424996	0.000421683	0.00015493	0.000122959	0.000209611	0.02	0.000636636
TRF.04.10	0.005263	0.000174399	0.000285938	0.0116456	0.000118264	5.99418e-05	0.000116654	0.000293768	0.000289681	0.000113781	5.81176e-05	0.000119714	0.0112536	0.000288132
TRF.05.05	0.002602	0.000726293	0.000744151	0.00167603	0.000846821	0.000588953	0.000510916	0.00100606	0.000936039	0.000476486	0.000541333	0.00081132	0.00159787	0.000800852
TRF.05.07	0.002545	0.000712905	0.000750455	0.00160644	0.000794464	0.000565975	0.0004798	0.0010368	0.000969193	0.00044834	0.000520323	0.000771795	0.00152485	0.000791911
TRF.05.10	0.002697	0.00023674	0.000207753	0.00478992	0.000210833	0.00015684	0.000166422	0.000446641	0.000434787	0.000183237	0.000171781	0.0001958	0.00452689	0.000193303
TRF.05.14	0.002995	0.000288363	0.000259027	0.00543157	0.000280866	0.000175407	0.000203796	0.000530377	0.00052189	0.00020266	0.000173347	0.000277032	0.00521176	0.000259225
TRF.05.16	0.001533	0.000132226	0.00014264	0.00295689	0.0001516	5.72608e-05	9.83323e-05	0.000215266	0.000212813	9.6772e-05	5.64373e-05	0.000150748	0.00281682	0.000140393
TRF.05.17	0.011061	0.000467239	0.000532092	0.02	0.000365932	0.000241596	0.000321063	0.000884922	0.000877264	0.000316587	0.000239587	0.000363735	0.02	0.000529613
NGDG	0.002237	0.000225439	0.000448801	0.00414036	0.000209019	9.30988e-05	0.000137248	0.000240428	0.000239464	0.00013653	9.1362e-05	0.000210204	0.00402385	0.000448236
AL3223_Weyanoke	0.001834	0.000301318	0.000658877	0.00273223	0.000187881	0.000107633	0.000301809	0.000252684	0.000252155	0.000299172	0.000105788	0.000187293	0.00269913	0.000659891
CGG6	0.001693	0.000452611	0.00153956	0.00161073	0.00018389	0.00010098	0.000147328	0.00029372	0.00029558	0.000144341	9.95482e-05	0.000186559	0.00157689	0.00153461
F3781_Siberia	0.001391	0.000334989	0.000871764	0.00146005	0.000198424	0.000108582	0.000206289	0.00029517	0.00029261	0.000204637	0.000106163	0.000197875	0.00144679	0.000868374
HXH_SRR3417117	0.007549	0.00026868	0.000191921	0.0173301	7.08474e-05	4.56726e-05	9.27888e-05	0.000954889	0.000934132	9.00485e-05	4.40783e-05	7.17512e-05	0.0163394	0.000190669
ALAS_015	0.001537	0.00037655	0.000873539	0.00147752	0.000213225	0.000146539	0.000209806	0.000444755	0.000444287	0.000205995	0.000143855	0.000208495	0.00146919	0.000875003
OL4222_Greece	0.003212	0.000140666	0.000153938	0.0069188	8.77948e-05	5.33893e-05	0.000141453	0.000271016	0.000269766	0.00013798	5.18276e-05	8.79892e-05	0.006658	0.000151502
PortauChoix (AL3194)	0.00093	0.000223572	0.000426308	0.000898948	0.000135905	9.65594e-05	0.000158977	0.000301184	0.000301648	0.000159663	9.31994e-05	0.00013604	0.000885857	0.000426239
SB Dog	0.008382	0.000265395	0.000496376	0.0188171	0.000182613	0.000123077	0.000135841	0.000394364	0.000392006	0.0001291	0.000118411	0.000186451	0.0188152	0.000495708
Mutton	0.008933	0.000269745	0.00049229	0.02	0.000180563	0.000103556	0.000137276	0.000437812	0.000434261	0.000131416	0.000101059	0.000186549	0.02	0.000492673

## Sheet: mtDNADataset
ID	Haplotype	AgeMeanBP	DateMaximumBP	DateMinimumBP	AncientDateInfo	Provenience	Site	NCBI Accession	PMID	Paper
01.P09.B1.1077	A1b	1060	1250	750	Birnirk	Unit ZH, Level 11	Pajpel'gak, Chukotka	ERS4049547	31771471	Ameen C et al., "Specialized sledge dogs accompanied Inuit dispersal across the North American Arctic.", Proc Biol Sci, 2019 Dec 4;286(1916):20191929
03.P04.H1.1024	X	1000	1250	750	Birnirk	Pajpel'gak, House 1	Pajpel'gak, Chukotka	ERS4049548	31771471	Ameen C et al., "Specialized sledge dogs accompanied Inuit dispersal across the North American Arctic.", Proc Biol Sci, 2019 Dec 4;286(1916):20191929
08.P05.H2.961	A1b	1060	1250	750	Birnirk	Pajpel'gak, House 2	Pajpel'gak, Chukotka	ERS4049549	31771471	Ameen C et al., "Specialized sledge dogs accompanied Inuit dispersal across the North American Arctic.", Proc Biol Sci, 2019 Dec 4;286(1916):20191929
09.P05.H2.894	A1b	600	1250	750	Punuk/Thule	Pajpel'gak, Area D5	Pajpel'gak, Chukotka	ERS4049550	31771471	Ameen C et al., "Specialized sledge dogs accompanied Inuit dispersal across the North American Arctic.", Proc Biol Sci, 2019 Dec 4;286(1916):20191929
2009-32-3316	A2a	300	350	150	Historical, AD1600-1800	Phase II; Peat Ash 35141; possible midden layer; Unit 359591	Alþingisreitur, Reykjavík	ERS4049554	31771471	Ameen C et al., "Specialized sledge dogs accompanied Inuit dispersal across the North American Arctic.", Proc Biol Sci, 2019 Dec 4;286(1916):20191929
31.KM90.2/2.307	A2b	600	1250	750	Thule	Unit 2, Level 2	Pajpel'gak, Chukotka	ERS4049552	31771471	Ameen C et al., "Specialized sledge dogs accompanied Inuit dispersal across the North American Arctic.", Proc Biol Sci, 2019 Dec 4;286(1916):20191929
560028-21_Alaska	A2b	1700	2090	1300	Katchemak	Middle Level (Red)	Uyak, Kodiak Island	ERS4049555	31771471	Ameen C et al., "Specialized sledge dogs accompanied Inuit dispersal across the North American Arctic.", Proc Biol Sci, 2019 Dec 4;286(1916):20191929
560028-29	A2b	1700	1080	1380	Katchemak	Upper Level (Black)	Uyak, Kodiak Island	ERS4049557	31771471	Ameen C et al., "Specialized sledge dogs accompanied Inuit dispersal across the North American Arctic.", Proc Biol Sci, 2019 Dec 4;286(1916):20191929
5MT316	A2b	1250	1400	1100	NA	NA	Grass Mesa, Colorado	ERS1849285	29976825	Ní Leathlobhair M et al., "The evolutionary history of dogs in the Americas.", Science, 2018 Jul 6;361(6397):81-85
5MT501	A2b	900	1000	800	NA	NA	Yellow Jacket Pueblo, Colorado	ERS1849286	29976825	Ní Leathlobhair M et al., "The evolutionary history of dogs in the Americas.", Science, 2018 Jul 6;361(6397):81-85
5MT520	A2b	1200	1300	1100	NA	NA	McPhee Pueblo, Colorado	ERS1849287	29976825	Ní Leathlobhair M et al., "The evolutionary history of dogs in the Americas.", Science, 2018 Jul 6;361(6397):81-85
AL2022	A1a	1565	1613	1517	OxA-36894	NA	Istanbul, Turkey	ERS5080383	33122379	Bergström A et al., "Origins and genetic legacy of prehistoric dogs.", Science, 2020 Oct 30;370(6516):557-564
AL2397	C	4000	4300	3700	Not directly dated. Dates for BA of Northern Italy	NA	Belvedere di Cetona, Italy	ERS5080384	33122379	Bergström A et al., "Origins and genetic legacy of prehistoric dogs.", Science, 2020 Oct 30;370(6516):557-564
AL2571	A1a	5820	5908	5744	OxA-35324	NA	Tepe Ghela Gap, Iran	ERS5080385	33122379	Bergström A et al., "Origins and genetic legacy of prehistoric dogs.", Science, 2020 Oct 30;370(6516):557-564
AL2946	D	6838	6930	6747	OxA-36896	NA	Plocnik, Serbia	ERS5080386	33122379	Bergström A et al., "Origins and genetic legacy of prehistoric dogs.", Science, 2020 Oct 30;370(6516):557-564
AL3007	X	0	0	0	Modern	NA	Kamchatka	ERS4049539	31771471	Ameen C et al., "Specialized sledge dogs accompanied Inuit dispersal across the North American Arctic.", Proc Biol Sci, 2019 Dec 4;286(1916):20191929
AL3194	A2b	4020	4300	3750	UCIAMS 159456	Locus II, Burial 50	Port au Choix, Newfoundland	ERS1849291, PRJNA1005336	NA	This study; Ní Leathlobhair M et al., "The evolutionary history of dogs in the Americas.", Science, 2018 Jul 6;361(6397):81-85
AL3223	A2b	1035	1015	965	OxA-35516	NA	Hatch Old Town	ERS1849293	29976825	Ní Leathlobhair M et al., "The evolutionary history of dogs in the Americas.", Science, 2018 Jul 6;361(6397):81-85
ALPO01	A1a	4500	4500	4500	Eneolithic	NA	Alymas-Podunavlje	ERS5080387	33122379	Bergström A et al., "Origins and genetic legacy of prehistoric dogs.", Science, 2020 Oct 30;370(6516):557-564
AM310A	A2b	1000	1000	1000	NA	NA	Angel Mounds, Indiana	ERS1849295	29976825	Ní Leathlobhair M et al., "The evolutionary history of dogs in the Americas.", Science, 2018 Jul 6;361(6397):81-85
AM310B	A2b	1000	1000	1000	NA	NA	Angel Mounds, Indiana	ERS1849296	29976825	Ní Leathlobhair M et al., "The evolutionary history of dogs in the Americas.", Science, 2018 Jul 6;361(6397):81-85
AM310C	A2b	1000	1000	1000	NA	NA	Angel Mounds, Indiana	ERS1849297	29976825	Ní Leathlobhair M et al., "The evolutionary history of dogs in the Americas.", Science, 2018 Jul 6;361(6397):81-85
AM474	A2b	1000	1000	1000	NA	NA	Angel Mounds, Indiana	ERS1849298	29976825	Ní Leathlobhair M et al., "The evolutionary history of dogs in the Americas.", Science, 2018 Jul 6;361(6397):81-85
ASHQ01	A1a	2300	2300	2300	Persian	NA	Ashkelon	ERS5080388	33122379	Bergström A et al., "Origins and genetic legacy of prehistoric dogs.", Science, 2020 Oct 30;370(6516):557-564
ASHQ06	A1a	2300	2300	2300	Persian	NA	Ashkelon	ERS5080389	33122379	Bergström A et al., "Origins and genetic legacy of prehistoric dogs.", Science, 2020 Oct 30;370(6516):557-564
ASHQ08	A1a	2300	2300	2300	Persian	NA	Ashkelon	ERS5080390	33122379	Bergström A et al., "Origins and genetic legacy of prehistoric dogs.", Science, 2020 Oct 30;370(6516):557-564
Basenji	A1a	0	0	0	Modern	NA	NA	KF661036	24233726	Thalmann O et al., "Complete mitochondrial genomes of ancient canids suggest a European origin of domestic dogs.", Science, 2013 Nov 15;342(6160):871-4
BELA-37369	A1b	212	275	150	late Thule (Inupiaq)	Unit 4N/2E, SE quad, Level 2B (front of sleeping platform)	Cape Espenberg, Kotzebue Sound	ERS4049558	31771471	Ameen C et al., "Specialized sledge dogs accompanied Inuit dispersal across the North American Arctic.", Proc Biol Sci, 2019 Dec 4;286(1916):20191929
BELA-37374	A2b	620	690	550	early Thule	Unit 9N/3E, SE quad, Level 2A (house interior)	Cape Espenberg, Kotzebue Sound	ERS4049560	31771471	Ameen C et al., "Specialized sledge dogs accompanied Inuit dispersal across the North American Arctic.", Proc Biol Sci, 2019 Dec 4;286(1916):20191929
BELA-37375	A1b	620	690	550	early Thule	Unit 4N/3E, NW quad, Level 2A (side spur kitchen area)	Cape Espenberg, Kotzebue Sound	ERS4049561	31771471	Ameen C et al., "Specialized sledge dogs accompanied Inuit dispersal across the North American Arctic.", Proc Biol Sci, 2019 Dec 4;286(1916):20191929
BELA-52965	A2b	400	500	300	middle Thule	Unit 6N/8E, NE quad, floor	Cape Espenberg, Kotzebue Sound	ERS4049562	31771471	Ameen C et al., "Specialized sledge dogs accompanied Inuit dispersal across the North American Arctic.", Proc Biol Sci, 2019 Dec 4;286(1916):20191929
C26	A2a	7000	6153	6091	Ox23910	NA	Pad' Kalashkinova	ERS5080391	33122379	Bergström A et al., "Origins and genetic legacy of prehistoric dogs.", Science, 2020 Oct 30;370(6516):557-564
C27	C	7400	6485	6395	Ox20561	NA	Shamanka II	ERS5080392	33122379	Bergström A et al., "Origins and genetic legacy of prehistoric dogs.", Science, 2020 Oct 30;370(6516):557-564
C32	A1a	100	100	100	Historical	NA	Bulgunnyakhtakh lake, Yana-Indigirka lowland, 55 km north-west	ERS5080393	33122379	Bergström A et al., "Origins and genetic legacy of prehistoric dogs.", Science, 2020 Oct 30;370(6516):557-564
C5	X	3800	3900	3700	Date range of site	NA	Krasnosamarskoe	ERS5080394	33122379	Bergström A et al., "Origins and genetic legacy of prehistoric dogs.", Science, 2020 Oct 30;370(6516):557-564
C62	A1a	3112	3339	2885	Ua 8826 (2945 ± 75 BP)	NA	Apalle	ERS5080395	33122379	Bergström A et al., "Origins and genetic legacy of prehistoric dogs.", Science, 2020 Oct 30;370(6516):557-564
C88	A1a	5000	5000	5000	Contextual date	NA	Vastergotland	ERS5080396	33122379	Bergström A et al., "Origins and genetic legacy of prehistoric dogs.", Science, 2020 Oct 30;370(6516):557-564
C89	C	4700	4900	4500	Contextual date	NA	Gotland	ERS5080397	33122379	Bergström A et al., "Origins and genetic legacy of prehistoric dogs.", Science, 2020 Oct 30;370(6516):557-564
C90	C	4700	4900	4500	Contextual date	NA	Gotland	ERS5080398	33122379	Bergström A et al., "Origins and genetic legacy of prehistoric dogs.", Science, 2020 Oct 30;370(6516):557-564
C94	C	4032	4140	3925	Beta-440527 (3680 ± 30)	NA	Stora Fovar	ERS5080399	33122379	Bergström A et al., "Origins and genetic legacy of prehistoric dogs.", Science, 2020 Oct 30;370(6516):557-564
CAO1	A2b	4000	6000	2000	NA	NA	Channel Islands	ERS1849299	29976825	Ní Leathlobhair M et al., "The evolutionary history of dogs in the Americas.", Science, 2018 Jul 6;361(6397):81-85
CAW2	A2b	4000	6000	2000	NA	NA	Channel Islands	ERS1849300	29976825	Ní Leathlobhair M et al., "The evolutionary history of dogs in the Americas.", Science, 2018 Jul 6;361(6397):81-85
CIAS	A2b	4000	6000	2000	NA	NA	Syuxtun, California	ERS1849311	29976825	Ní Leathlobhair M et al., "The evolutionary history of dogs in the Americas.", Science, 2018 Jul 6;361(6397):81-85
CICVD	A2b	4000	4000	4000	NA	NA	Canada Verde Site, Santa Rosa Island, California	ERS1849312	29976825	Ní Leathlobhair M et al., "The evolutionary history of dogs in the Americas.", Science, 2018 Jul 6;361(6397):81-85
CK-H8-M7	A2b	825	950	700	NA	NA	Cape Espenberg, Kotzebue Sound	ERS4049568	31771471	Ameen C et al., "Specialized sledge dogs accompanied Inuit dispersal across the North American Arctic.", Proc Biol Sci, 2019 Dec 4;286(1916):20191929
Cox6	A2b	2250	3000	1500	early Thule	NA	Cox site, Alabama	ERS1849317	29976825	Ní Leathlobhair M et al., "The evolutionary history of dogs in the Americas.", Science, 2018 Jul 6;361(6397):81-85
CTC	C	4700	4850	4582	AMS dated	NA	Cherry Tree Cave (Kirschbaumhöhle)	SRS1407451	28719574	Botigue L et al., "Ancient European dog genomes reveal continuity since the Early Neolithic", Nature Communication, 2017;8
D01	A1b	0	0	0	Modern	NA	Sweden	DQ480499	16809672	Björnerfeldt S et al., "Relaxation of selective constraint on dog mitochondrial DNA following domestication.", Genome Res. 2006 Aug;16(8):990-4. doi: 10.1101/gr.5117706
D04	A1a	0	0	0	Modern	NA	Sweden	DQ480495	16809672	Björnerfeldt S et al., "Relaxation of selective constraint on dog mitochondrial DNA following domestication.", Genome Res. 2006 Aug;16(8):990-4. doi: 10.1101/gr.5117706
D05	A1a	0	0	0	Modern	NA	Sweden	DQ480497	16809672	Björnerfeldt S et al., "Relaxation of selective constraint on dog mitochondrial DNA following domestication.", Genome Res. 2006 Aug;16(8):990-4. doi: 10.1101/gr.5117706
D07	A1a	0	0	0	Modern	NA	Sweden	DQ480491	16809672	Björnerfeldt S et al., "Relaxation of selective constraint on dog mitochondrial DNA following domestication.", Genome Res. 2006 Aug;16(8):990-4. doi: 10.1101/gr.5117706
D102	A1a	0	0	0	Modern	NA	Sweden	FJ817359	19492087	Baranowska I et al., "Sensory ataxic neuropathy in golden retriever dogs is caused by a deletion in the mitochondrial tRNATyr gene.", PLoS Genet. 2009 May;5(5):e1000499. doi: 10.1371/journal.pgen.1000499
D11	C	0	0	0	Modern	NA	Sweden	DQ480501	16809672	Björnerfeldt S et al., "Relaxation of selective constraint on dog mitochondrial DNA following domestication.", Genome Res. 2006 Aug;16(8):990-4. doi: 10.1101/gr.5117706
D35	B	0	0	0	Modern	NA	USA	EU408269	19261050	Webb and Allard, "Mitochondrial genome DNA analysis of the domestic dog: identifying informative SNPs outside of the control region.", J Forensic Sci. 2009 Mar;54(2):275-88
D40	B	0	0	0	Modern	NA	USA	EU408252	19261050	Webb and Allard, "Mitochondrial genome DNA analysis of the domestic dog: identifying informative SNPs outside of the control region.", J Forensic Sci. 2009 Mar;54(2):275-88
D41	B	0	0	0	Modern	NA	USA	EU408292	19261050	Webb and Allard, "Mitochondrial genome DNA analysis of the domestic dog: identifying informative SNPs outside of the control region.", J Forensic Sci. 2009 Mar;54(2):275-88
D42	B	0	0	0	Modern	NA	USA	EU408260	19261050	Webb and Allard, "Mitochondrial genome DNA analysis of the domestic dog: identifying informative SNPs outside of the control region.", J Forensic Sci. 2009 Mar;54(2):275-88
D44	B	0	0	0	Modern	NA	USA	EU408254	19261050	Webb and Allard, "Mitochondrial genome DNA analysis of the domestic dog: identifying informative SNPs outside of the control region.", J Forensic Sci. 2009 Mar;54(2):275-88
D46	B	0	0	0	Modern	NA	USA	EU408307	19261050	Webb and Allard, "Mitochondrial genome DNA analysis of the domestic dog: identifying informative SNPs outside of the control region.", J Forensic Sci. 2009 Mar;54(2):275-88
D48	B	0	0	0	Modern	NA	USA	EU408247	19261050	Webb and Allard, "Mitochondrial genome DNA analysis of the domestic dog: identifying informative SNPs outside of the control region.", J Forensic Sci. 2009 Mar;54(2):275-88
D49	B	0	0	0	Modern	NA	USA	EU408255	19261050	Webb and Allard, "Mitochondrial genome DNA analysis of the domestic dog: identifying informative SNPs outside of the control region.", J Forensic Sci. 2009 Mar;54(2):275-88
D50	B	0	0	0	Modern	NA	USA	EU408268	19261050	Webb and Allard, "Mitochondrial genome DNA analysis of the domestic dog: identifying informative SNPs outside of the control region.", J Forensic Sci. 2009 Mar;54(2):275-88
D51	B	0	0	0	Modern	NA	USA	EU408258	19261050	Webb and Allard, "Mitochondrial genome DNA analysis of the domestic dog: identifying informative SNPs outside of the control region.", J Forensic Sci. 2009 Mar;54(2):275-88
D55	C	0	0	0	Modern	NA	USA	EU408251	19261050	Webb and Allard, "Mitochondrial genome DNA analysis of the domestic dog: identifying informative SNPs outside of the control region.", J Forensic Sci. 2009 Mar;54(2):275-88
D56	A1a	0	0	0	Modern	NA	USA	EU408305	19261050	Webb and Allard, "Mitochondrial genome DNA analysis of the domestic dog: identifying informative SNPs outside of the control region.", J Forensic Sci. 2009 Mar;54(2):275-88
D59	A1a	0	0	0	Modern	NA	USA	EU408282	19261050	Webb and Allard, "Mitochondrial genome DNA analysis of the domestic dog: identifying informative SNPs outside of the control region.", J Forensic Sci. 2009 Mar;54(2):275-88
D61	A1a	0	0	0	Modern	NA	USA	EU408300	19261050	Webb and Allard, "Mitochondrial genome DNA analysis of the domestic dog: identifying informative SNPs outside of the control region.", J Forensic Sci. 2009 Mar;54(2):275-88
D65	A1a	0	0	0	Modern	NA	USA	EU408272	19261050	Webb and Allard, "Mitochondrial genome DNA analysis of the domestic dog: identifying informative SNPs outside of the control region.", J Forensic Sci. 2009 Mar;54(2):275-88
D66	A1a	0	0	0	Modern	NA	USA	EU408270	19261050	Webb and Allard, "Mitochondrial genome DNA analysis of the domestic dog: identifying informative SNPs outside of the control region.", J Forensic Sci. 2009 Mar;54(2):275-88
D67	A1a	0	0	0	Modern	NA	USA	EU408261	19261050	Webb and Allard, "Mitochondrial genome DNA analysis of the domestic dog: identifying informative SNPs outside of the control region.", J Forensic Sci. 2009 Mar;54(2):275-88
D68	A1a	0	0	0	Modern	NA	USA	EU408246	19261050	Webb and Allard, "Mitochondrial genome DNA analysis of the domestic dog: identifying informative SNPs outside of the control region.", J Forensic Sci. 2009 Mar;54(2):275-88
D69	A1a	0	0	0	Modern	NA	USA	EU408304	19261050	Webb and Allard, "Mitochondrial genome DNA analysis of the domestic dog: identifying informative SNPs outside of the control region.", J Forensic Sci. 2009 Mar;54(2):275-88
D72	A1a	0	0	0	Modern	NA	USA	EU408286	19261050	Webb and Allard, "Mitochondrial genome DNA analysis of the domestic dog: identifying informative SNPs outside of the control region.", J Forensic Sci. 2009 Mar;54(2):275-88
D73	A1a	0	0	0	Modern	NA	USA	EU408249	19261050	Webb and Allard, "Mitochondrial genome DNA analysis of the domestic dog: identifying informative SNPs outside of the control region.", J Forensic Sci. 2009 Mar;54(2):275-88
D75	A1a	0	0	0	Modern	NA	USA	EU408274	19261050	Webb and Allard, "Mitochondrial genome DNA analysis of the domestic dog: identifying informative SNPs outside of the control region.", J Forensic Sci. 2009 Mar;54(2):275-88
D78	A1a	0	0	0	Modern	NA	USA	EU408248	19261050	Webb and Allard, "Mitochondrial genome DNA analysis of the domestic dog: identifying informative SNPs outside of the control region.", J Forensic Sci. 2009 Mar;54(2):275-88
D79	A1a	0	0	0	Modern	NA	USA	EU408264	19261050	Webb and Allard, "Mitochondrial genome DNA analysis of the domestic dog: identifying informative SNPs outside of the control region.", J Forensic Sci. 2009 Mar;54(2):275-88
D80	A1a	0	0	0	Modern	NA	USA	EU408294	19261050	Webb and Allard, "Mitochondrial genome DNA analysis of the domestic dog: identifying informative SNPs outside of the control region.", J Forensic Sci. 2009 Mar;54(2):275-88
D81	A1a	0	0	0	Modern	NA	USA	EU408287	19261050	Webb and Allard, "Mitochondrial genome DNA analysis of the domestic dog: identifying informative SNPs outside of the control region.", J Forensic Sci. 2009 Mar;54(2):275-88
D82	A1a	0	0	0	Modern	NA	USA	EU408302	19261050	Webb and Allard, "Mitochondrial genome DNA analysis of the domestic dog: identifying informative SNPs outside of the control region.", J Forensic Sci. 2009 Mar;54(2):275-88
D83	A1a	0	0	0	Modern	NA	USA	EU408290	19261050	Webb and Allard, "Mitochondrial genome DNA analysis of the domestic dog: identifying informative SNPs outside of the control region.", J Forensic Sci. 2009 Mar;54(2):275-88
D84	C	0	0	0	Modern	NA	USA	EU408291	19261050	Webb and Allard, "Mitochondrial genome DNA analysis of the domestic dog: identifying informative SNPs outside of the control region.", J Forensic Sci. 2009 Mar;54(2):275-88
D85	A1a	0	0	0	Modern	NA	USA	EU408289	19261050	Webb and Allard, "Mitochondrial genome DNA analysis of the domestic dog: identifying informative SNPs outside of the control region.", J Forensic Sci. 2009 Mar;54(2):275-88
D86	A1a	0	0	0	Modern	NA	USA	EU408263	19261050	Webb and Allard, "Mitochondrial genome DNA analysis of the domestic dog: identifying informative SNPs outside of the control region.", J Forensic Sci. 2009 Mar;54(2):275-88
D87	A1a	0	0	0	Modern	NA	USA	EU408250	19261050	Webb and Allard, "Mitochondrial genome DNA analysis of the domestic dog: identifying informative SNPs outside of the control region.", J Forensic Sci. 2009 Mar;54(2):275-88
D88	A1a	0	0	0	Modern	NA	USA	EU408266	19261050	Webb and Allard, "Mitochondrial genome DNA analysis of the domestic dog: identifying informative SNPs outside of the control region.", J Forensic Sci. 2009 Mar;54(2):275-88
D89	A1a	0	0	0	Modern	NA	USA	EU408273	19261050	Webb and Allard, "Mitochondrial genome DNA analysis of the domestic dog: identifying informative SNPs outside of the control region.", J Forensic Sci. 2009 Mar;54(2):275-88
D90	A1a	0	0	0	Modern	NA	USA	EU408275	19261050	Webb and Allard, "Mitochondrial genome DNA analysis of the domestic dog: identifying informative SNPs outside of the control region.", J Forensic Sci. 2009 Mar;54(2):275-88
D91	A1a	0	0	0	Modern	NA	USA	EU408265	19261050	Webb and Allard, "Mitochondrial genome DNA analysis of the domestic dog: identifying informative SNPs outside of the control region.", J Forensic Sci. 2009 Mar;54(2):275-88
D93	A1a	0	0	0	Modern	NA	USA	EU408276	19261050	Webb and Allard, "Mitochondrial genome DNA analysis of the domestic dog: identifying informative SNPs outside of the control region.", J Forensic Sci. 2009 Mar;54(2):275-88
D94	A1a	0	0	0	Modern	NA	USA	EU408245	19261050	Webb and Allard, "Mitochondrial genome DNA analysis of the domestic dog: identifying informative SNPs outside of the control region.", J Forensic Sci. 2009 Mar;54(2):275-88
D95	A1a	0	0	0	Modern	NA	USA	EU408257	19261050	Webb and Allard, "Mitochondrial genome DNA analysis of the domestic dog: identifying informative SNPs outside of the control region.", J Forensic Sci. 2009 Mar;54(2):275-88
D96	A1a	0	0	0	Modern	NA	USA	FJ817358	19261050	Webb and Allard, "Mitochondrial genome DNA analysis of the domestic dog: identifying informative SNPs outside of the control region.", J Forensic Sci. 2009 Mar;54(2):275-88
D97	A1a	0	0	0	Modern	NA	USA	FJ817362	19261050	Webb and Allard, "Mitochondrial genome DNA analysis of the domestic dog: identifying informative SNPs outside of the control region.", J Forensic Sci. 2009 Mar;54(2):275-88
D98	B	0	0	0	Modern	NA	USA	FJ817364	19261050	Webb and Allard, "Mitochondrial genome DNA analysis of the domestic dog: identifying informative SNPs outside of the control region.", J Forensic Sci. 2009 Mar;54(2):275-88
D99	B	0	0	0	Modern	NA	USA	FJ817363	19261050	Webb and Allard, "Mitochondrial genome DNA analysis of the domestic dog: identifying informative SNPs outside of the control region.", J Forensic Sci. 2009 Mar;54(2):275-88
Dingo	A1b	0	0	0	Modern	NA	USA	KF661037	24233726	Thalmann O et al., "Complete mitochondrial genomes of ancient canids suggest a European origin of domestic dogs.", Science, 2013 Nov 15;342(6160):871-4
DQ480489	C	0	0	0	Modern	NA	Sweden	DQ480489	16809672	Björnerfeldt S et al., "Relaxation of selective constraint on dog mitochondrial DNA following domestication.", Genome Res. 2006 Aug;16(8):990-4. doi: 10.1101/gr.5117706
DQ480492	D	0	0	0	Modern	NA	Sweden	DQ480492	16809672	Björnerfeldt S et al., "Relaxation of selective constraint on dog mitochondrial DNA following domestication.", Genome Res. 2006 Aug;16(8):990-4. doi: 10.1101/gr.5117706
DQ480493	C	0	0	0	Modern	NA	Sweden	DQ480493	16809672	Björnerfeldt S et al., "Relaxation of selective constraint on dog mitochondrial DNA following domestication.", Genome Res. 2006 Aug;16(8):990-4. doi: 10.1101/gr.5117706
DQ480502	D	0	0	0	Modern	NA	Sweden	DQ480502	16809672	Björnerfeldt S et al., "Relaxation of selective constraint on dog mitochondrial DNA following domestication.", Genome Res. 2006 Aug;16(8):990-4. doi: 10.1101/gr.5117706
DRG-99-0043	A1b	1105	1230	980	Thule	NLUR/P.O. LOT, pn# 10	Deering, Kotzebue Sound	ERS4049569	31771471	Ameen C et al., "Specialized sledge dogs accompanied Inuit dispersal across the North American Arctic.", Proc Biol Sci, 2019 Dec 4;286(1916):20191929
E_Greenland_32135	A1b	100	100	100	Historical, 1911	Clothing - Man's mittens	Tasiilak, East Greenland	ERS4049572	31771471	Ameen C et al., "Specialized sledge dogs accompanied Inuit dispersal across the North American Arctic.", Proc Biol Sci, 2019 Dec 4;286(1916):20191929
E_Greenland_32179	A1b	100	100	100	Historical, 1911	Clothing - Woman's stockings	Tasiilak, East Greenland	ERS4049573	31771471	Ameen C et al., "Specialized sledge dogs accompanied Inuit dispersal across the North American Arctic.", Proc Biol Sci, 2019 Dec 4;286(1916):20191929
EU408262_Chihuahua5P	A2b1	0	0	0	Modern	NA	NA	EU408262	19261050	Webb and Allard, "Mitochondrial genome DNA analysis of the domestic dog: identifying informative SNPs outside of the control region.", J Forensic Sci. 2009 Mar;54(2):275-88
EU408267_CockerSpaniel3P	A1b	0	0	0	Modern	NA	USA	EU408267	19261050	Webb and Allard, "Mitochondrial genome DNA analysis of the domestic dog: identifying informative SNPs outside of the control region.", J Forensic Sci. 2009 Mar;54(2):275-88
EU408279_Havanese3P	C	0	0	0	Modern	NA	USA	EU408279	19261050	Webb and Allard, "Mitochondrial genome DNA analysis of the domestic dog: identifying informative SNPs outside of the control region.", J Forensic Sci. 2009 Mar;54(2):275-88
EU408288_NorwegianElkhound1P	D	0	0	0	Modern	NA	USA	EU408288	19261050	Webb and Allard, "Mitochondrial genome DNA analysis of the domestic dog: identifying informative SNPs outside of the control region.", J Forensic Sci. 2009 Mar;54(2):275-88
EU408293_PitBullTerrier1M	C	0	0	0	Modern	NA	USA	EU408293	19261050	Webb and Allard, "Mitochondrial genome DNA analysis of the domestic dog: identifying informative SNPs outside of the control region.", J Forensic Sci. 2009 Mar;54(2):275-88
EU789654_D5_m98_Kangal	D	0	0	0	Modern	NA	Turkey	EU789654	19723671	Pang J-F et al., "mtDNA data indicate a single origin for dogs south of Yangtze River, less than 16,300 years ago, from numerous wolves.", Mol Biol Evol. 2009 Dec;26(12):2849-64
EU789655_Galgo_Espanol_D6_R33	D	0	0	0	Modern	NA	Spain	EU789655	19723671	Pang J-F et al., "mtDNA data indicate a single origin for dogs south of Yangtze River, less than 16,300 years ago, from numerous wolves.", Mol Biol Evol. 2009 Dec;26(12):2849-64
EU789664_A65_m276	A2b1	0	0	0	Modern	NA	Thailand	EU789664	19723671	Pang J-F et al., "mtDNA data indicate a single origin for dogs south of Yangtze River, less than 16,300 years ago, from numerous wolves.", Mol Biol Evol. 2009 Dec;26(12):2849-64
EU789669_A65_5959	A2b1	0	0	0	Modern	NA	China	EU789669	19723671	Pang J-F et al., "mtDNA data indicate a single origin for dogs south of Yangtze River, less than 16,300 years ago, from numerous wolves.", Mol Biol Evol. 2009 Dec;26(12):2849-64
EU789755_A64_Z134	A2b1	0	0	0	Modern	NA	Japan	EU789755	19723671	Pang J-F et al., "mtDNA data indicate a single origin for dogs south of Yangtze River, less than 16,300 years ago, from numerous wolves.", Mol Biol Evol. 2009 Dec;26(12):2849-64
F3781	A1b	100	100	100	Historical	NA	Chukotka	ERS5080400	33122379	Bergström A et al., "Origins and genetic legacy of prehistoric dogs.", Science, 2020 Oct 30;370(6516):557-564
HJCL-9.14	A2a	150	250	50	Historical Nunatsiavut	Unit 1S, 3W; 30 cm S, 70 cm W; 45-50 cm	Uivak Point 1, Okak Bay, Labrador	ERS4049577	31771471	Ameen C et al., "Specialized sledge dogs accompanied Inuit dispersal across the North American Arctic.", Proc Biol Sci, 2019 Dec 4;286(1916):20191929
HXH	C	7000	7173	6990	AMS dated	NA	Herxheim	SRS1407453	28719574	Botigue L et al., "Ancient European dog genomes reveal continuity since the Early Neolithic", Nature Communication, 2017;8
JBG11	A2b	1200	1400	1000	NA	NA	Janey B. Goode, Illinois	ERS1849326	29976825	Ní Leathlobhair M et al., "The evolutionary history of dogs in the Americas.", Science, 2018 Jul 6;361(6397):81-85
JBG12	A2b	1200	1400	1000	NA	NA	Janey B. Goode, Illinois	ERS1849327	29976825	Ní Leathlobhair M et al., "The evolutionary history of dogs in the Americas.", Science, 2018 Jul 6;361(6397):81-85
JBG13	A2b	1200	1400	1000	NA	NA	Janey B. Goode, Illinois	ERS1849328	29976825	Ní Leathlobhair M et al., "The evolutionary history of dogs in the Americas.", Science, 2018 Jul 6;361(6397):81-85
JBG17	A2b	1200	1400	1000	NA	NA	Janey B. Goode, Illinois	ERS1849329	29976825	Ní Leathlobhair M et al., "The evolutionary history of dogs in the Americas.", Science, 2018 Jul 6;361(6397):81-85
JBG19	A2b	1200	1400	1000	NA	NA	Janey B. Goode, Illinois	ERS1849330	29976825	Ní Leathlobhair M et al., "The evolutionary history of dogs in the Americas.", Science, 2018 Jul 6;361(6397):81-85
JBG21	A2b	1200	1400	1000	NA	NA	Janey B. Goode, Illinois	ERS1849332	29976825	Ní Leathlobhair M et al., "The evolutionary history of dogs in the Americas.", Science, 2018 Jul 6;361(6397):81-85
JBG24	A2b	1200	1400	1000	NA	NA	Janey B. Goode, Illinois	ERS1849333	29976825	Ní Leathlobhair M et al., "The evolutionary history of dogs in the Americas.", Science, 2018 Jul 6;361(6397):81-85
JBG26	A2b	1200	1400	1000	NA	NA	Janey B. Goode, Illinois	ERS1849334	29976825	Ní Leathlobhair M et al., "The evolutionary history of dogs in the Americas.", Science, 2018 Jul 6;361(6397):81-85
JBG32	A2b	1200	1400	1000	NA	NA	Janey B. Goode, Illinois	ERS1849335	29976825	Ní Leathlobhair M et al., "The evolutionary history of dogs in the Americas.", Science, 2018 Jul 6;361(6397):81-85
JBG35	A2b	1200	1400	1000	NA	NA	Janey B. Goode, Illinois	ERS1849336	29976825	Ní Leathlobhair M et al., "The evolutionary history of dogs in the Americas.", Science, 2018 Jul 6;361(6397):81-85
JBG37	A2b	1200	1400	1000	NA	NA	Janey B. Goode, Illinois	ERS1849337	29976825	Ní Leathlobhair M et al., "The evolutionary history of dogs in the Americas.", Science, 2018 Jul 6;361(6397):81-85
JBG41	A2b	1200	1400	1000	NA	NA	Janey B. Goode, Illinois	ERS1849338	29976825	Ní Leathlobhair M et al., "The evolutionary history of dogs in the Americas.", Science, 2018 Jul 6;361(6397):81-85
JBG42	A2b	1200	1400	1000	NA	NA	Janey B. Goode, Illinois	ERS1849339	29976825	Ní Leathlobhair M et al., "The evolutionary history of dogs in the Americas.", Science, 2018 Jul 6;361(6397):81-85
JBG43	A2b	1200	1400	1000	NA	NA	Janey B. Goode, Illinois	ERS1849340	29976825	Ní Leathlobhair M et al., "The evolutionary history of dogs in the Americas.", Science, 2018 Jul 6;361(6397):81-85
JBG45	A2b	1200	1400	1000	NA	NA	Janey B. Goode, Illinois	ERS1849341	29976825	Ní Leathlobhair M et al., "The evolutionary history of dogs in the Americas.", Science, 2018 Jul 6;361(6397):81-85
JBG48	A2b	1200	1400	1000	NA	NA	Janey B. Goode, Illinois	ERS1849342	29976825	Ní Leathlobhair M et al., "The evolutionary history of dogs in the Americas.", Science, 2018 Jul 6;361(6397):81-85
JBG5	A2b	1200	1400	1000	NA	NA	Janey B. Goode, Illinois	ERS1849344	29976825	Ní Leathlobhair M et al., "The evolutionary history of dogs in the Americas.", Science, 2018 Jul 6;361(6397):81-85
JBG50	A2b	1200	1400	1000	NA	NA	Janey B. Goode, Illinois	ERS1849343	29976825	Ní Leathlobhair M et al., "The evolutionary history of dogs in the Americas.", Science, 2018 Jul 6;361(6397):81-85
KBP3316.216	A2b	840	920	760	Okhotsk	Test Pit 1; Level 4	Bukhta Zakat, Makanrushi Island, Kurils	ERS4049579	31771471	Ameen C et al., "Specialized sledge dogs accompanied Inuit dispersal across the North American Arctic.", Proc Biol Sci, 2019 Dec 4;286(1916):20191929
KEDQ-2.M1	A2b	700	750	650	early Thule	NA	Talaguak, Kimmirut (Lake Harbour), Baffin Island	ERS4049582	31771471	Ameen C et al., "Specialized sledge dogs accompanied Inuit dispersal across the North American Arctic.", Proc Biol Sci, 2019 Dec 4;286(1916):20191929
KKDO-2270	A2a	675	800	550	early Thule	NA	Peale Point, Frobisher Bay, Baffin Island	ERS4049583	31771471	Ameen C et al., "Specialized sledge dogs accompanied Inuit dispersal across the North American Arctic.", Proc Biol Sci, 2019 Dec 4;286(1916):20191929
KKJG-1.H8-M1	A2a	425	550	300	classic Thule	S-D	Silumiut Island, Chesterfield Inlet	ERS4049584	31771471	Ameen C et al., "Specialized sledge dogs accompanied Inuit dispersal across the North American Arctic.", Proc Biol Sci, 2019 Dec 4;286(1916):20191929
KNK2643X1839_Greenland	A2b	45	50	40	Historical Inughuit	Unit 9N/4E, SW quad, Level 4 (house interior)	Iita, Foulke Fjord, Inglefield Land	ERS4049587	31771471	Ameen C et al., "Specialized sledge dogs accompanied Inuit dispersal across the North American Arctic.", Proc Biol Sci, 2019 Dec 4;286(1916):20191929
KNK2644X1119_Greenland	A2b	75	100	50	Historical Inughuit	Unit 2N/3E, SE quad, Level 3 (house interior)	Foulke Fjord, Inglefield Land	ERS4049588	31771471	Ameen C et al., "Specialized sledge dogs accompanied Inuit dispersal across the North American Arctic.", Proc Biol Sci, 2019 Dec 4;286(1916):20191929
KNK2644X1120_Greenland	A2a	75	100	50	Historical Inughuit	Unit 1N/2E, SE quad, Level 6 (house interior)	Foulke Fjord, Inglefield Land	ERS4049589	31771471	Ameen C et al., "Specialized sledge dogs accompanied Inuit dispersal across the North American Arctic.", Proc Biol Sci, 2019 Dec 4;286(1916):20191929
KNK492X33_Greenland	A2a	75	100	50	early Thule	Unit 2N/3E, SE quad, Level 1 (kitchen area)	Qaqaitsut West, Paris Fjord	ERS4049585	31771471	Ameen C et al., "Specialized sledge dogs accompanied Inuit dispersal across the North American Arctic.", Proc Biol Sci, 2019 Dec 4;286(1916):20191929
KU290535	C	0	0	0	Modern	NA	Tanzania	KU290535	27185408	Strakova A et al., "Mitochondrial genetic diversity, selection and recombination in a canine transmissible cancer.", Elife. 2016 May 17;5:e14552
KU290537_326H	A1a	0	0	0	Modern	NA	Ecuador	KU290537	27185408	Strakova A et al., "Mitochondrial genetic diversity, selection and recombination in a canine transmissible cancer.", Elife. 2016 May 17;5:e14552
KU290569.1_0_C365H	C	0	0	0	Modern	NA	Paraguay	KU290569	27185408	Strakova A et al., "Mitochondrial genetic diversity, selection and recombination in a canine transmissible cancer.", Elife. 2016 May 17;5:e14552
KU290587.1_383H	C	0	0	0	Modern	NA	Suriname	KU290587	27185408	Strakova A et al., "Mitochondrial genetic diversity, selection and recombination in a canine transmissible cancer.", Elife. 2016 May 17;5:e14552
KU290733_4H	A1a	0	0	0	Modern	NA	Mexico	KU290733	27185408	Strakova A et al., "Mitochondrial genetic diversity, selection and recombination in a canine transmissible cancer.", Elife. 2016 May 17;5:e14552
KU290838	B	0	0	0	Modern	NA	Gambia	KU290838	27185408	Strakova A et al., "Mitochondrial genetic diversity, selection and recombination in a canine transmissible cancer.", Elife. 2016 May 17;5:e14552
KU290884	B	0	0	0	Modern	NA	Malawi	KU290884	27185408	Strakova A et al., "Mitochondrial genetic diversity, selection and recombination in a canine transmissible cancer.", Elife. 2016 May 17;5:e14552
KU290890	B	0	0	0	Modern	NA	Gambia	KU290890	27185408	Strakova A et al., "Mitochondrial genetic diversity, selection and recombination in a canine transmissible cancer.", Elife. 2016 May 17;5:e14552
KU290894.1_0_C680H	C	0	0	0	Modern	NA	South Africa	KU290894	27185408	Strakova A et al., "Mitochondrial genetic diversity, selection and recombination in a canine transmissible cancer.", Elife. 2016 May 17;5:e14552
KU291094	A2b1	0	0	0	Modern	NA	Nicaragua	KU291094	27185408	Strakova A et al., "Mitochondrial genetic diversity, selection and recombination in a canine transmissible cancer.", Elife. 2016 May 17;5:e14552
LB2	A2b	5000	7000	3000	NA	NA	Little Bear, Alabama	ERS1849345	29976825	Ní Leathlobhair M et al., "The evolutionary history of dogs in the Americas.", Science, 2018 Jul 6;361(6397):81-85
May10_Mexico	A2b	1000	1000	1000	NA	NA	Mayapan, Yucatan	ERS1849346	29976825	Ní Leathlobhair M et al., "The evolutionary history of dogs in the Americas.", Science, 2018 Jul 6;361(6397):81-85
May2_Mexico	A2b	1000	1000	1000	NA	NA	Mayapan, Yucatan	ERS1849349	29976825	Ní Leathlobhair M et al., "The evolutionary history of dogs in the Americas.", Science, 2018 Jul 6;361(6397):81-85
May3_Mexico	A2b	1000	1000	1000	NA	NA	Mayapan, Yucatan	ERS1849348	29976825	Ní Leathlobhair M et al., "The evolutionary history of dogs in the Americas.", Science, 2018 Jul 6;361(6397):81-85
May4_Mexico	A2b	1000	1000	1000	NA	NA	Mayapan, Yucatan	ERS1849347	29976825	Ní Leathlobhair M et al., "The evolutionary history of dogs in the Americas.", Science, 2018 Jul 6;361(6397):81-85
Mutton	A2b	150	150	150	1859	Cheloweyuck Depot	Chilliwack, BC	PRJNA1005336	NA	This study
NCPF-1.8-20	A2a	760	750	650	early Thule	NA	Nuvuk, Cape Krusenstern, Coronation Gulf	ERS4049594	31771471	Ameen C et al., "Specialized sledge dogs accompanied Inuit dispersal across the North American Arctic.", Proc Biol Sci, 2019 Dec 4;286(1916):20191929
Newgrange	C	4800	4900	4700	UBA-25550	NA	Newgrange, Ireland	PRJEB13070	27257259	Frantz L et al., "Genomic and archaeological evidence suggest a dual origin of domestic dogs.", Science. 2016 Jun 3;352(6290):1228-31
NHTN-1.2048H	A1b	175	250	100	Historical Inuvialuit	2048	Gutchiak, Eskimo Lakes, Mackenzie Delta	ERS4049596	31771471	Ameen C et al., "Specialized sledge dogs accompanied Inuit dispersal across the North American Arctic.", Proc Biol Sci, 2019 Dec 4;286(1916):20191929
NIHF-4.132C	A2a	650	750	550	early Thule	Unit 13N, 2E; upper peat layer	Tikilik, Igloolik Island	ERS4049599	31771471	Ameen C et al., "Specialized sledge dogs accompanied Inuit dispersal across the North American Arctic.", Proc Biol Sci, 2019 Dec 4;286(1916):20191929
NIHF-4.1C	A2a	650	750	550	early Thule	House Floor	Tikilik, Igloolik Island	ERS4049597	31771471	Ameen C et al., "Specialized sledge dogs accompanied Inuit dispersal across the North American Arctic.", Proc Biol Sci, 2019 Dec 4;286(1916):20191929
NIHF-4.9BSMb	A2b	1000	1150	850	late Dorset	Unit 56N, -7E; lower black soil layer	Tikilik, Igloolik Island	ERS4049598	31771471	Ameen C et al., "Specialized sledge dogs accompanied Inuit dispersal across the North American Arctic.", Proc Biol Sci, 2019 Dec 4;286(1916):20191929
NIHF-4.PLM	A2a	650	750	550	early Thule	Unit -1N, -3E; upper peat layer	Tikilik, Igloolik Island	ERS4049601	31771471	Ameen C et al., "Specialized sledge dogs accompanied Inuit dispersal across the North American Arctic.", Proc Biol Sci, 2019 Dec 4;286(1916):20191929
OATI-1.H1R	A2a	345	540	150	Thule/Inuvialuit	Unit 2-4N, 0-1E; Level 5	Tuktoyaktuk Peninsula, Mackenzie Delta	ERS4049603	31771471	Ameen C et al., "Specialized sledge dogs accompanied Inuit dispersal across the North American Arctic.", Proc Biol Sci, 2019 Dec 4;286(1916):20191929
OL4029	C	6230	6287	6173	OxA-36895 (and also GrN 5992)	NA	Marizulo Cave, Spain	ERS5080401	33122379	Bergström A et al., "Origins and genetic legacy of prehistoric dogs.", Science, 2020 Oct 30;370(6516):557-564
OL4061	A	10930	11130	10730	OxA-36900	NA	Veretye 1	ERS5080402	33122379	Bergström A et al., "Origins and genetic legacy of prehistoric dogs.", Science, 2020 Oct 30;370(6516):557-564
OL4222	D	6500	6500	6500	OxA-36899	NA	Skoteini cave, Greece	ERS5080403	33122379	Bergström A et al., "Origins and genetic legacy of prehistoric dogs.", Science, 2020 Oct 30;370(6516):557-564
OL4223	A2a	7000	7147	6800	OxA-23911	NA	Pad' Kalashnikova	ERS5080404	33122379	Bergström A et al., "Origins and genetic legacy of prehistoric dogs.", Science, 2020 Oct 30;370(6516):557-564
P91/2013KMG-GeoSociety-M4a	A2a	300	450	150	Thule	ZMK 17/1933	Geographical Society Island, East Greenland	ERS4049608	31771471	Ameen C et al., "Specialized sledge dogs accompanied Inuit dispersal across the North American Arctic.", Proc Biol Sci, 2019 Dec 4;286(1916):20191929
Parknabinnia	C	2733	2770	2696	2733±37 (directly dated)	NA	Parknabinnia	ERS7257326	34544854	Feuerborn T et al., "Modern Siberian dog ancestry was shaped by several thousand years of Eurasian-wide trade and human dispersal.", Proc Natl Acad Sci U S A. 2021 Sep 28; 118(39): e2100338118.
PRD10	A2b	1500	1500	1500	NA	NA	Boardwalk, Prince Rupert Harbour, British Columbia	ERS1849360	29976825	Ní Leathlobhair M et al., "The evolutionary history of dogs in the Americas.", Science, 2018 Jul 6;361(6397):81-85
RBJR-1.642.56	A2a	650	750	550	Thule	NA	Porden Point, Grinnell Peninsula, Devon Island	ERS4049609	31771471	Ameen C et al., "Specialized sledge dogs accompanied Inuit dispersal across the North American Arctic.", Proc Biol Sci, 2019 Dec 4;286(1916):20191929
SEL-33-0057b	A2a	2200	2650	1750	Kachemak	Unit 29.33N, 5.14W; Level 12, 112 BS	Chugachik Island, Upper Kachemak Bay, Cook Inlet	ERS4049611	31771471	Ameen C et al., "Specialized sledge dogs accompanied Inuit dispersal across the North American Arctic.", Proc Biol Sci, 2019 Dec 4;286(1916):20191929
SB_dog	A1a	150	150	150	1858	Semiamhoo Bay	Semiamhoo Bay, BC	PRJNA1005336	NA	This study
SGFQ-1.H9-1	A2a	350	450	250	Thule	NA	Haa Island, Hayes Fjord, Ellesmere Island	ERS4049612	31771471	Ameen C et al., "Specialized sledge dogs accompanied Inuit dispersal across the North American Arctic.", Proc Biol Sci, 2019 Dec 4;286(1916):20191929
SOTN01	D	4900	4900	4900	4220±40 (Beta-307577)	NA	Sotin, Croatia	ERS5080405	33122379	Bergström A et al., "Origins and genetic legacy of prehistoric dogs.", Science, 2020 Oct 30;370(6516):557-564
TGEZ06	D	2300	2300	2300	Persian	NA	Tel Gezer, Israel	ERS5080406	33122379	Bergström A et al., "Origins and genetic legacy of prehistoric dogs.", Science, 2020 Oct 30;370(6516):557-564
THRZ02	A1a	7000	7000	7000	Neolithic	NA	Tel Hreiz, Israel	ERS5080407	33122379	Bergström A et al., "Origins and genetic legacy of prehistoric dogs.", Science, 2020 Oct 30;370(6516):557-564
TRF.01.51	C	140	140	140	1872 AD (1800-1899AD)	NA	Sakhalin	ERS7257327	34544854	Feuerborn T et al., "Modern Siberian dog ancestry was shaped by several thousand years of Eurasian-wide trade and human dispersal.", Proc Natl Acad Sci U S A. 2021 Sep 28; 118(39): e2100338118.
TRF.02.01	A1a	80	80	80	1927 AD (1900-1999AD)	NA	Tjukotka (Chukotka)	ERS7257328	34544854	Feuerborn T et al., "Modern Siberian dog ancestry was shaped by several thousand years of Eurasian-wide trade and human dispersal.", Proc Natl Acad Sci U S A. 2021 Sep 28; 118(39): e2100338118.
TRF.02.21	A1b	75	75	75	1927 AD (1900-1999AD)	Clothing - Girl's Coat	Nivkh	ERS7257329	34544854	Feuerborn T et al., "Modern Siberian dog ancestry was shaped by several thousand years of Eurasian-wide trade and human dispersal.", Proc Natl Acad Sci U S A. 2021 Sep 28; 118(39): e2100338118.
TRF.02.25	A1a	80	80	80	1927 AD (1900-1999AD)	NA	Nenets	ERS7257330	34544854	Feuerborn T et al., "Modern Siberian dog ancestry was shaped by several thousand years of Eurasian-wide trade and human dispersal.", Proc Natl Acad Sci U S A. 2021 Sep 28; 118(39): e2100338118.
TRF.02.26	A1a	75	75	75	1927 AD (1900-1999AD)	NA	Nenets	ERS7257331	34544854	Feuerborn T et al., "Modern Siberian dog ancestry was shaped by several thousand years of Eurasian-wide trade and human dispersal.", Proc Natl Acad Sci U S A. 2021 Sep 28; 118(39): e2100338118.
TRF.02.49	A1b	85	85	85	1927 AD (1900-1999AD)	NA	Chuchki	ERS7257332	34544854	Feuerborn T et al., "Modern Siberian dog ancestry was shaped by several thousand years of Eurasian-wide trade and human dispersal.", Proc Natl Acad Sci U S A. 2021 Sep 28; 118(39): e2100338118.
TRF.02.53	A1a	50	50	50	1961 AD (1900-1999AD)	NA	Koryaks	ERS7257333	34544854	Feuerborn T et al., "Modern Siberian dog ancestry was shaped by several thousand years of Eurasian-wide trade and human dispersal.", Proc Natl Acad Sci U S A. 2021 Sep 28; 118(39): e2100338118.
TRF.02.54	A1a	40	40	40	1961 AD (1900-1999AD)	NA	Koryaks	ERS7257334	34544854	Feuerborn T et al., "Modern Siberian dog ancestry was shaped by several thousand years of Eurasian-wide trade and human dispersal.", Proc Natl Acad Sci U S A. 2021 Sep 28; 118(39): e2100338118.
TRF.04.04	A1a	3200	3400	3600	AMS dates from cultural layer	NA	Ishkinino	ERS7257335	34544854	Feuerborn T et al., "Modern Siberian dog ancestry was shaped by several thousand years of Eurasian-wide trade and human dispersal.", Proc Natl Acad Sci U S A. 2021 Sep 28; 118(39): e2100338118.
TRF.04.09	A1a	10900	10900	10900	AMS dates from cultural layer	NA	Veretye	ERS7257336	34544854	Feuerborn T et al., "Modern Siberian dog ancestry was shaped by several thousand years of Eurasian-wide trade and human dispersal.", Proc Natl Acad Sci U S A. 2021 Sep 28; 118(39): e2100338118.
TRF.05.04	A1a	2000	2000	2000	260BC-140AD	NA	Ust'-Polui	ERS7257339	34544854	Feuerborn T et al., "Modern Siberian dog ancestry was shaped by several thousand years of Eurasian-wide trade and human dispersal.", Proc Natl Acad Sci U S A. 2021 Sep 28; 118(39): e2100338118.
TRF.05.05	A1a	2000	2000	2000	260BC-140AD	NA	Ust'-Polui	ERS7257340	34544854	Feuerborn T et al., "Modern Siberian dog ancestry was shaped by several thousand years of Eurasian-wide trade and human dispersal.", Proc Natl Acad Sci U S A. 2021 Sep 28; 118(39): e2100338118.
TRF.05.07	C	2000	2000	2000	260BC-140AD	NA	Ust'-Polui	ERS7257342	34544854	Feuerborn T et al., "Modern Siberian dog ancestry was shaped by several thousand years of Eurasian-wide trade and human dispersal.", Proc Natl Acad Sci U S A. 2021 Sep 28; 118(39): e2100338118.
TRF.05.08	A1a	2000	2000	2000	260BC-140AD	NA	Ust'-Polui	ERS7257343	34544854	Feuerborn T et al., "Modern Siberian dog ancestry was shaped by several thousand years of Eurasian-wide trade and human dispersal.", Proc Natl Acad Sci U S A. 2021 Sep 28; 118(39): e2100338118.
TRF.05.10	A1a	2000	2000	2000	260BC-140AD	NA	Ust'-Polui	ERS7257345	34544854	Feuerborn T et al., "Modern Siberian dog ancestry was shaped by several thousand years of Eurasian-wide trade and human dispersal.", Proc Natl Acad Sci U S A. 2021 Sep 28; 118(39): e2100338118.
TRF.05.14	A1a	1100	1141	1081	1111 +/- 30 (directly dated)	NA	Tiutei-Sale 1	ERS7257349	34544854	Feuerborn T et al., "Modern Siberian dog ancestry was shaped by several thousand years of Eurasian-wide trade and human dispersal.", Proc Natl Acad Sci U S A. 2021 Sep 28; 118(39): e2100338118.
TRF.05.16	A1a	1000	1000	1000	11th Cent. AD	NA	Iarte 6	ERS7257351	34544854	Feuerborn T et al., "Modern Siberian dog ancestry was shaped by several thousand years of Eurasian-wide trade and human dispersal.", Proc Natl Acad Sci U S A. 2021 Sep 28; 118(39): e2100338118.
TRF.05.17	A1a	850	887	827	857 +/- 30 (directly dated)	NA	Ust'-Voikar	ERS7257352	34544854	Feuerborn T et al., "Modern Siberian dog ancestry was shaped by several thousand years of Eurasian-wide trade and human dispersal.", Proc Natl Acad Sci U S A. 2021 Sep 28; 118(39): e2100338118.
UA1-1941-1856	A2b	740	800	680	early Thule	House Pit	Ahteut, Kobuk River	ERS4049664	31771471	Ameen C et al., "Specialized sledge dogs accompanied Inuit dispersal across the North American Arctic.", Proc Biol Sci, 2019 Dec 4;286(1916):20191929
UA5072-7	A2b	100	150	50	Historical Inupiaq	surface find	Point Hope, Old Village	ERS4049666	31771471	Ameen C et al., "Specialized sledge dogs accompanied Inuit dispersal across the North American Arctic.", Proc Biol Sci, 2019 Dec 4;286(1916):20191929
UA5231	A2b	25	50	0	Historical/Modern	1/4 mi E of Kipalog Creek; surface find	Cape Dyer, North Slope	ERS4049667	31771471	Ameen C et al., "Specialized sledge dogs accompanied Inuit dispersal across the North American Arctic.", Proc Biol Sci, 2019 Dec 4;286(1916):20191929
UZAA01	A1a	875	875	875	Islamic	NA	Uza, Israel	ERS5080408	33122379	Bergström A et al., "Origins and genetic legacy of prehistoric dogs.", Science, 2020 Oct 30;370(6516):557-564
UZAA02	A1a	1600	1600	1600	Byzantine	NA	Uza, Israel	ERS5080409	33122379	Bergström A et al., "Origins and genetic legacy of prehistoric dogs.", Science, 2020 Oct 30;370(6516):557-564
W_Greenland_32987	A2a	70	70	70	Historical, 1926	Clothing - Man's stockings	Uummannaq, Northwest Greenland	ERS4049668	31771471	Ameen C et al., "Specialized sledge dogs accompanied Inuit dispersal across the North American Arctic.", Proc Biol Sci, 2019 Dec 4;286(1916):20191929
W_Greenland_67941	A1a	80	80	80	Historical, 1918	Clothing - Man's stockings	Qeqertarssuatsiaq	ERS4049669	31771471	Ameen C et al., "Specialized sledge dogs accompanied Inuit dispersal across the North American Arctic.", Proc Biol Sci, 2019 Dec 4;286(1916):20191929
WAL-B9-J19	A2a	1125	1300	950	Birnirk	Area B, Level 9; J19, Unit N 940-945/E 935-940	Walakpa, North Slope	ERS4049670	31771471	Ameen C et al., "Specialized sledge dogs accompanied Inuit dispersal across the North American Arctic.", Proc Biol Sci, 2019 Dec 4;286(1916):20191929
WAL-B9-J20	A2a	1125	1300	950	Birnirk	Area B, Level 9; J20, Unit N 940-945/E 940-945	Walakpa, North Slope	ERS4049671	31771471	Ameen C et al., "Specialized sledge dogs accompanied Inuit dispersal across the North American Arctic.", Proc Biol Sci, 2019 Dec 4;286(1916):20191929

## Sheet: ROHanDataset
ID	Type	BioSampleID	ROH_mean_downsamples	ROH_sd_downsamples	Theta_mean_downsamples	Theta_sd_downsamples	Theta_full_cvg	type
1735	Afghan Hound	SAMN02485564	0.170563	0.00241018	0.000234847	9.39842e-07	0.000331355	Breed
FAMBAFG00001	Afghan Hound	SAMN03168377	0.165318	0.00135579	0.000225821	9.82046e-07	0.000359032	Breed
AM007	Alaskan Malamute	SAMEA104091571	0.215442	0.00176713	0.000262789	1.28261e-06	0.000406674	Breed
FAMBALM00001	Alaskan Malamute	SAMN03168378	0.165431	0.00149648	0.000246248	1.1454e-06	0.000363878	Breed
70668	Basenji	SAMN04196845	0.0156455	0.00365093	0.0003958	1.29378e-06	0.000260034	Breed
118003	Basenji	SAMN06159689	0.252295	0.00223921	0.000230474	1.21952e-06	0.000287918	Breed
RKW13764	Basenji	SAMN03366708	0.138752	0.00329356	0.000163966	5.36904e-07	0.000261485	Breed
117995	Beagle	SAMN06159681	0.178295	0.00251602	0.000331288	1.379e-06	0.000376894	Breed
BE020	Beagle	SAMEA2376414	0.257518	0.00250951	0.000103392	5.94242e-07	0.000293077	Breed
Beagle	Beagle	GCA_000331495	0.249423	0.00229413	0.000107218	4.47121e-07	0.000317532	Breed
BD016	Bearded Collie	SAMEA3928140	0.219127	0.0018556	0.000249895	1.29773e-06	0.000328484	Breed
BD036	Bearded Collie	SAMEA4505492	0.293669	0.00253676	0.000226599	4.17306e-07	0.000290949	Breed
HR93	Caucasian Ovcharka (Bosnia)	SAMN02485585	0.0910468	0.00319749	0.000185783	9.11612e-07	0.000361563	Breed
CK006	Cavalier King Charles Spaniel	SAMEA104091570	0.39064	0.00290032	0.000170352	6.66855e-07	0.000306542	Breed
CK023	Cavalier King Charles Spaniel	SAMEA104091569	0.334027	0.0026078	0.000192052	8.741e-07	0.000345588	Breed
109671	Chesapeake Bay Retriever	SAMN06159679	0.11447	0.00162424	0.000344508	1.42016e-06	0.000409417	Breed
CH019	Chihuahua	SAMEA3905753	0.0506444	0.000857955	0.00034394	1.58279e-06	0.000458684	Breed
FAMICHN00016	Chinese Indigenous Dog	SAMN03168359	0.0365363	0.000922273	0.000353697	1.00839e-06	0.000451176	Village
FAMICHN00019	Chinese Indigenous Dog	SAMN03168361	0	0	0.00496967	3.55512e-07	0.000595481	Village
dogCI2	Chinese Indigenous Dog	SAMN01974491	0.338707	0.0051838	8.00025e-05	1.04924e-09	0.000326465	Village
FAMICHN00004	Chinese Indigenous Dog	SAMN03168352	0.00567488	0.0010481	0.000437625	2.28584e-06	0.000464327	Village
FAMICHN00010	Chinese Indigenous Dog	SAMN03168363	0.00520009	0.00113497	0.000331337	8.72913e-07	0.000448771	Village
FAMICHN00012	Chinese Indigenous Dog	SAMN03168356	0.00947321	0.000643069	0.000347679	1.50203e-06	0.000460085	Village
FAMICHN00014	Chinese Indigenous Dog	SAMN03168357	0.00296179	0.000918107	0.000453557	1.3943e-06	0.000491273	Village
FAMICHN00015	Chinese Indigenous Dog	SAMN03168358	0.0124124	0.0014422	0.000287003	1.27693e-06	0.000462502	Village
FAMIVNM00002	Chinese Indigenous Dog	SAMN03168369	0.0422564	0.00135069	0.00035962	1.28818e-06	0.000424431	Village
FAMIVNM00003	Chinese Indigenous Dog	SAMN03168370	0.00886276	0.000613369	0.000566522	2.05748e-06	0.000445589	Village
FAMIVNM00004	Chinese Indigenous Dog	SAMN03168371	0.0290979	0.00169508	0.00022059	5.33346e-07	0.000434608	Village
FAMIVNM00005	Chinese Indigenous Dog	SAMN03168372	0.0382998	0.00143421	0.000225512	8.80633e-07	0.000425682	Village
VN21	Chinese Indigenous Dog	SAMN02485609	0.0270631	0.00209924	0.00022148	6.03795e-07	0.000393126	Village
DAL162K1	Dalmatian	SAMN06214558	0.201357	0.00171054	0.000210099	1.18183e-06	0.000330618	Breed
DQ25	Diqing Indigenous Dog	SAMN02585161	0.0542166	0.00164224	0.000266057	1.16956e-06	0.000444238	Village
DQ28	Diqing Indigenous Dog	SAMN02585162	0.047253	0.00151666	0.000284358	8.38691e-07	0.000452711	Village
DQ33	Diqing Indigenous Dog	SAMN02585165	0.085191	0.00223773	0.000274108	1.17428e-06	0.00043253	Village
DQ52	Diqing Indigenous Dog	SAMN02585167	0.0448112	0.00320188	0.0003248	1.2351e-06	0.000455831	Village
FAMBESL00001	East Siberian Laika	SAMN03168390	0.0132037	0.00162471	0.000396957	1.16893e-06	0.000452014	Breed
EG44	Egypt Village Dog	SAMN02485582	0	0	0.00131378	3.40172e-06	0.00052426	Village
EG49	Egypt Village Dog	SAMN02485583	0.0196925	0.0016993	0.000258669	1.13952e-06	0.000383467	Village
cec	English Cocker Spaniel	SAMN02921306	0.00954104	0.0021634	0.000203853	9.6038e-07	0.000432736	Breed
89448_Gypsy	English Cocker Spaniel	SAMN03323673	0.242641	0.00220552	0.000216882	1.07204e-06	0.000304039	Breed
FAMBFIL00001	Finnish Lapphund	SAMN03168391	0.0399277	0.00175479	0.000350974	8.52366e-07	0.000410756	Breed
80703	German Shepherd	SAMN03580392	0.256726	0.00281526	0.000165028	5.91769e-07	0.000306102	Breed
DKD307	German Shepherd	SAMN02585207	0.272485	0.00349937	0.000175967	6.62805e-07	0.000285014	Village
90481	Golden Retriever	SAMN04196854	0.172553	0.00196009	0.000180178	3.63016e-07	0.000333232	Breed
PRJNA247491	Golden Retriever	SAMN03275921	0.141194	0.000944454	0.000312893	8.61566e-07	0.000403919	Breed
FAMBGNE00001	Gray Norwegian Elkhound	SAMN03168382	0.19887	0.00149357	0.000267399	8.36116e-07	0.000322442	Breed
ID125	Indian Village Dog	SAMN02485586	0.0178612	0.00143349	0.000237674	9.97029e-07	0.000353955	Village
ID60	Indian Village Dog	SAMN02485590	0.128442	0.00158086	0.000224938	6.67224e-07	0.000380349	Village
ID91	Indian Village Dog	SAMN02485591	0.00540357	0.0010481	0.000261186	7.24923e-07	0.000399991	Village
IN18	Indonesian Village Dog	SAMN02485592	0	0	0.00134199	3.68694e-06	0.000698425	Village
IN23	Indonesian Village Dog	SAMN02485593	0.000226091	0.000452182	0.00109575	3.47226e-06	0.000557971	Village
IN29	Indonesian Village Dog	SAMN02485594	0.0285101	0.00127275	0.000378378	1.36202e-06	0.000401637	Village
KD113	Kunming Dog	SAMN02585194	0.137644	0.0041919	0.000225123	7.04756e-07	0.000357313	Village
117999	Labrador Retriever	SAMN06159685	0.172123	0.00281672	0.000340025	1.0476e-06	0.000369335	Breed
LA2443	Labrador Retriever	SAMEA104091568	0.202781	0.00237654	0.000280227	1.03661e-06	0.000375887	Breed
LR433	Lagotto Romagnolo	SAMEA4505491	0.132218	0.00169432	0.000273945	1.03502e-06	0.000371359	Breed
LR494	Lagotto Romagnolo	SAMEA4505494	0.17825	0.00216434	0.000279458	8.38443e-07	0.00034396	Breed
LR753	Lagotto Romagnolo	SAMEA4504833	0.185101	0.00127115	0.000281664	9.00248e-07	0.000350646	Breed
LB74	Lebanon Village Dog	SAMN02485595	0.0311779	0.00313354	0.000227356	1.56708e-06	0.000367006	Village
LB79	Lebanon Village Dog	SAMN02485596	0.0343658	0.00223819	0.000305576	1.07988e-06	0.000406141	Village
LJ13	Lijiang Indigenous Dog	SAMN02585173	0.00402442	0.00177391	0.000323625	1.24437e-06	0.000485386	Village
YL5	Lijiang Indigenous Dog	SAMN02585179	0.0220439	0.00262937	0.000311434	1.17592e-06	0.000466315	Village
FAMBMEN00001	Mexican Hairless Dog	SAMN03168385	0.0184942	0.00169432	0.000264631	1.02586e-06	0.000413655	Breed
NGSD1	New Guinea Singing Dog	SAMN06608432	0.516256	0.0039358	8.00058e-05	6.95676e-09	0.000114432	Breed
NGSD2	New Guinea Singing Dog	SAMN06608434	0.685553	0.00262655	8.00047e-05	2.26927e-09	8.12314e-05	Breed
NGSD3	New Guinea Singing Dog	SAMN06608444	0.589351	0.00487859	8.00037e-05	2.37068e-09	8.35665e-05	Breed
FAMINGR00001	Nigerian Indigenous Dog	SAMN03168373	0.0150803	0.00177751	0.000319496	1.69875e-06	0.000391053	Village
FAMINGR00002	Nigerian Indigenous Dog	SAMN03168374	0.00768709	0.00163974	0.000354774	1.64703e-06	0.000353408	Village
FAMINGR00003	Nigerian Indigenous Dog	SAMN03168375	0.000587836	0.000777963	0.000793765	3.82731e-06	0.000353511	Village
FAMINGR00004	Nigerian Indigenous Dog	SAMN03168376	0.00269048	0.000860632	0.000445716	1.74797e-06	0.000414271	Village
PG115	Papua New Guinea Village Dog	SAMN02485601	0.0182003	0.00130762	0.000281262	1.13987e-06	0.000386675	Village
PG84	Papua New Guinea Village Dog	SAMN02485603	0.0226543	0.000850775	0.00026555	9.43427e-07	0.000443814	Village
PT49	Portugal Village Dog	SAMN04851101	0.338413	0.0026498	0.000161865	7.67354e-07	0.000271085	Village
PT61	Portugal Village Dog	SAMN02485604	0.0166403	0.00241653	0.000247313	1.10579e-06	0.000403759	Village
PT71	Portugal Village Dog	SAMN02485605	0.0145829	0.00183747	0.000219626	6.84428e-07	0.000401892	Village
QA5	Qatar Viillage Dog	SAMN02485607	0.00705404	0.00118261	0.000660673	2.66801e-06	0.000512202	Village
RR123	Rhodesian Ridgeback	SAMEA4504822	0.158399	0.00108052	0.00028408	7.59e-07	0.000353665	Breed
RR320	Rhodesian Ridgeback	SAMN06161404	0.179132	0.00412335	0.000437592	1.5361e-06	0.000360519	Breed
SL006	Saluki	SAMEA4504825	0.144314	0.00190789	0.000269037	1.06676e-06	0.000369115	Breed
FAMBSAM00001	Samoyed	SAMN03168388	0.329143	0.00175363	0.000212708	7.61068e-07	0.000273456	Breed
FAMBSIH00001	Siberian Husky	SAMN03168389	0.267194	0.001986	0.000272126	1.32311e-06	0.000329717	Breed
KKH2684	Siberian Husky	SAMEA3539249	0.0830206	0.000952806	0.000317587	1.35456e-06	0.000423073	Breed
SY046	Siberian Husky	SAMEA10409155	0.17461	0.00160525	0.000327542	9.81867e-07	0.000464761	Breed
SG005	Sloughi	SAMEA3928143	0.0529053	0.00147913	0.000277593	8.46257e-07	0.000424642	Breed
SG008	Sloughi	SAMEA4506888	0.152657	0.00112955	0.000238079	5.28506e-07	0.000381699	Breed
88175	Soft Coated Wheaten Terrier	SAMN03580410	0.393511	0.00189768	0.000139144	6.4884e-07	0.000246805	Breed
71101_Maggie	Soft Coated Wheaten Terrier	SAMN03323670	0.36794	0.00250991	0.000153157	9.07122e-07	0.000266904	Breed
88988_Cody	Soft Coated Wheaten Terrier	SAMN10940767	0.39385	0.00128693	0.000247173	5.12136e-07	0.000246749	Breed
DQZA01	Tibetan Mastiff	SAMN02570458	0.113543	0.00177679	0.000243666	9.34203e-07	0.00042203	Breed
DQZA33	Tibetan Mastiff	SAMN02585157	0.00379833	0.0010691	0.00032246	1.07364e-06	0.000485884	Breed
DQZA81	Tibetan Mastiff	SAMN02585160	0.04818	0.00137321	0.000273467	1.5176e-06	0.000458229	Breed
4669	Xoloitzcuintli	SAMN02485566	0.0259778	0.00337542	0.000220428	9.36756e-07	0.000415246	Breed

## Sheet: dNdSDataset
Name	BioSampleID	Publication status
Mutton		This study
PortauChoix		This study
GoldenJackal	SAMN03366713	722g Plassais et al 2019 Whole genome sequencing of canids reveals genomic regions under selection and variants influencing morphology
NewGuineaSingingDog	SAMN06608444	722g Plassais et al 2019 Whole genome sequencing of canids reveals genomic regions under selection and variants influencing morphology
AfricanWildDog	SAMN04312209	Campana et al 2016 Genome sequence, population history, and pelage genetics of the endangered African wild dog (Lycaon pictus)
EthiopianWolf	SAMN10180425	Gopalakrishnan et al. 2018
AndeanFox	SAMN02487034	722g Plassais et al 2019 Whole genome sequencing of canids reveals genomic regions under selection and variants influencing morphology
C.alpinus	SAMN10180424	Gopalakrishnan et al 2018 Interspecific Gene Flow Shaped the Evolution of the Genus Canis
C.adustus	SAMEA5411046	Perri et al 2020 Dire wolves were the last of an ancient New World canid lineage
Coyote	SAMN02921321	Fan et al 2016 Worldwide patterns of genomic variation and admixture in gray wolves
Dog	SAMN02953603	NCBI
Coyote		This study

## Sheet: f3Dataset
ID	Dataset	Newly published?
AfghanHound01	722g	No
AfghanHound03	722g	No
AfghanHound04	722g	No
AlaskanHusky01	722g	No
AlaskanHusky02	722g	No
AlaskanMalamute01	722g	No
AlaskanMalamute02	722g	No
Basenji01	722g	No
Basenji02	722g	No
Basenji03	722g	No
Boxer01	722g	No
Chihuahua01	722g	No
Chihuahua03	722g	No
Chihuahua05	722g	No
ChineseCrested01	722g	No
ChineseCrested05	722g	No
ChineseIndigenousDog02	722g	No
ChineseIndigenousDog03	722g	No
ChineseIndigenousDog04	722g	No
ChineseIndigenousDog07	722g	No
ChineseIndigenousDog08	722g	No
ChineseIndigenousDog09	722g	No
ChineseIndigenousDog10	722g	No
ChineseIndigenousDog13	722g	No
ChineseIndigenousDog14	722g	No
ChineseIndigenousDog15	722g	No
ChongqingDog01	722g	No
ChowChow01	722g	No
ChowChow02	722g	No
ChowChow03	722g	No
CockerSpanielEnglish01	722g	No
CockerSpanielEnglish04	722g	No
CockerSpanielEnglish05	722g	No
Coyote01	722g	No
Coyote02	722g	No
Coyote03	722g	No
Dingo01	722g	No
EastSiberianLaika01	722g	No
FinnishLapphund01	722g	No
GrayFox01	722g	No
IndigenousDogNigeria01	722g	No
IndigenousDogNigeria02	722g	No
IndigenousDogNigeria03	722g	No
IndigenousDogNigeria04	722g	No
IndigenousDogVietnam01	722g	No
IndigenousDogVietnam02	722g	No
IndigenousDogVietnam03	722g	No
IndigenousDogVietnam04	722g	No
IndigenousDogVietnam05	722g	No
Jamthund01	722g	No
LagottoRomagnolo02	722g	No
MexicanHairless01	722g	No
Pekingese01	722g	No
PortugueseWaterDog02	722g	No
PortugueseWaterDog03	722g	No
PortugueseWaterDog06	722g	No
PortugueseWaterDog08	722g	No
QingchuanDog01	722g	No
Saluki01	722g	No
Saluki02	722g	No
Saluki03	722g	No
Samoyed01	722g	No
Samoyed02	722g	No
SiberianHusky01	722g	No
SiberianHusky02	722g	No
SiberianHusky04	722g	No
Sloughi01	722g	No
Sloughi02	722g	No
Sloughi03	722g	No
Sloughi04	722g	No
SwedishLapphund01	722g	No
TibetanMastiff01	722g	No
TibetanMastiff04	722g	No
TibetanMastiff05	722g	No
TibetanMastiff06	722g	No
TibetanMastiff07	722g	No
VillDog_Africa01	722g	No
VillDog_Australia01	722g	No
VillDog_China02	722g	No
VillDog_China10	722g	No
VillDog_China14	722g	No
VillDog_China18	722g	No
VillDog_China20	722g	No
VillDog_China23	722g	No
VillDog_China25	722g	No
VillDog_China27	722g	No
VillDog_China28	722g	No
VillDog_China30	722g	No
VillDog_Egypt01	722g	No
VillDog_Egypt02	722g	No
VillDog_India01	722g	No
VillDog_India02	722g	No
VillDog_India03	722g	No
VillDog_India04	722g	No
VillDog_India05	722g	No
VillDog_Lebanon01	722g	No
VillDog_Lebanon02	722g	No
VillDog_Lebanon03	722g	No
VillDog_Namibia01	722g	No
VillDog_Namibia02	722g	No
VillDog_Namibia03	722g	No
VillDog_PapuaNG01	722g	No
VillDog_PapuaNG02	722g	No
VillDog_PapuaNG03	722g	No
VillDog_Portugal01	722g	No
VillDog_Portugal02	722g	No
VillDog_Portugal03	722g	No
VillDog_Qatar01	722g	No
VillDog_Qatar02	722g	No
VillDog_Vietnam01	722g	No
VillDog_Vietnam02	722g	No
VillDog_Vietnam03	722g	No
VillDog_Vietnam04	722g	No
VillDog_Vietnam05	722g	No
Xoloitzcuintli01	722g	No
Dalmatian01	722g	No
Akita01	722g+New	Yes
AlaskanMalamute03	722g+New	Yes
AlaskanMalamute04	722g+New	Yes
Basenji04	722g+New	Yes
Basenji05	722g+New	Yes
Boxer02	722g+New	Yes
Boxer03	722g+New	Yes
Chihuahua06	722g+New	Yes
ChineseCrested06	722g+New	Yes
ChineseSharpei01	722g+New	Yes
ChineseSharpei02	722g+New	Yes
ChineseSharpei03	722g+New	Yes
ChineseSharpei04	722g+New	Yes
ChineseSharpei05	722g+New	Yes
ChowChow04	722g+New	Yes
ChowChow05	722g+New	Yes
CockerSpanielEnglish07	722g+New	Yes
CockerSpanielEnglish09	722g+New	Yes
Coyote04	722g+New	Yes
Coyote05	722g+New	Yes
Dalmatian02	722g+New	Yes
Dalmatian03	722g+New	Yes
Dalmatian04	722g+New	Yes
FinnishSpitz01	722g+New	Yes
GermanShepherd19	722g+New	Yes
GermanShepherd21	722g+New	Yes
GermanShepherd22	722g+New	Yes
GermanShepherd27	722g+New	Yes
GermanShepherd29	722g+New	Yes
IcelandicSheepdog01	722g+New	Yes
IcelandicSheepdog02	722g+New	Yes
LagottoRomagnolo05	722g+New	Yes
LagottoRomagnolo06	722g+New	Yes
LagottoRomagnolo07	722g+New	Yes
LagottoRomagnolo08	722g+New	Yes
Newfoundland01	722g+New	Yes
Newfoundland02	722g+New	Yes
Newfoundland03	722g+New	Yes
Newfoundland04	722g+New	Yes
Newfoundland05	722g+New	Yes
NewGuineaSingingDog01	722g+New	Yes
NewGuineaSingingDog02	722g+New	Yes
NewGuineaSingingDog04	722g+New	Yes
NewGuineaSingingDog08	722g+New	Yes
NewGuineaSingingDog09	722g+New	Yes
NewGuineaSingingDog12	722g+New	Yes
NewGuineaSingingDog13	722g+New	Yes
NewGuineaSingingDog15	722g+New	Yes
NewGuineaSingingDog16	722g+New	Yes
NewGuineaSingingDog17	722g+New	Yes
Pekingese02	722g+New	Yes
PortugueseWaterDog12	722g+New	Yes
Samoyed03	722g+New	Yes
Samoyed04	722g+New	Yes
Samoyed05	722g+New	Yes
SiberianHusky05	722g+New	Yes
SwedishVallhund01	722g+New	Yes
TosaInu01	722g+New	Yes
TosaInu02	722g+New	Yes
Xoloitzcuintli02	722g+New	Yes
Xoloitzcuintli03	722g+New	Yes
CTC_SRR3417116	Auton et al. 2013	No
AL2022_Turkey	Bergstrom et al. 2020	No
AL2946_Plocnik	Bergstrom et al. 2020	No
ASHQ01	Bergstrom et al. 2020	No
ASHQ06	Bergstrom et al. 2020	No
ASHQ08	Bergstrom et al. 2020	No
C26_Pad-Kalashkinova_6100BP	Bergstrom et al. 2020	No
C32_Gelyakh_Uruya	Bergstrom et al. 2020	No
C89_Ajvide	Bergstrom et al. 2020	No
OL4061_Veretye	Bergstrom et al. 2020	No
OL4223_Baikal	Bergstrom et al. 2020	No
SOTN01	Bergstrom et al. 2020	No
UZAA01	Bergstrom et al. 2020	No
UZAA02_Israel_Byzantine	Bergstrom et al. 2020	No
AL2893	Bergstrom et al. 2022	No
TRF.01.51	Feurborn et al. 2021	No
TRF.02.01	Feurborn et al. 2021	No
TRF.02.21	Feurborn et al. 2021	No
TRF.02.25	Feurborn et al. 2021	No
TRF.02.49	Feurborn et al. 2021	No
TRF.02.53	Feurborn et al. 2021	No
TRF.04.04	Feurborn et al. 2021	No
TRF.04.09	Feurborn et al. 2021	No
TRF.04.10	Feurborn et al. 2021	No
TRF.05.05	Feurborn et al. 2021	No
TRF.05.07	Feurborn et al. 2021	No
TRF.05.10	Feurborn et al. 2021	No
TRF.05.14	Feurborn et al. 2021	No
TRF.05.16	Feurborn et al. 2021	No
TRF.05.17	Feurborn et al. 2021	No
NGDG	Frantz et al. 2016	No
AL3223_Weyanoke	Ni Leathlobhair et al. 2018	No
PortauChoix (AL3194)	Ramos-Madrigal et al. 2020, this study	Yes
CGG6	Sinding et al. 2020	No
F3781_Siberia	Sinding et al. 2020	No
HXH_SRR3417117	Sinding et al. 2020	No
ALAS_015	This study	Yes
SB Dog	This study	Yes
Mutton	This study	Yes
OL4222_Greece	Wang et al. 2015	No
