# Supplementary material for: The History of Coast Salish ‘Woolly Dogs’ Revealed by Ancient Genomics and Indigenous Knowledge
Source: Science. Author manuscript; Available in PMC 2024 Jan 29. (PMC7615573; doi:10.1126/science.adi6549)
Supplement: DataS2 [file EMS193513-supplement-DataS2.xlsx]

## Sheet: Sheet1
QueryID	CurrentID	Species	ID Status (REPLACED indicates CurrentID different than QueryID)	Gene Description	Gene Name
479261	479261	Canis lupus familiaris	Current	peroxiredoxin like 2A(PRXL2A)	PRXL2A
479342	479342	Canis lupus familiaris	Current	nicotinamide nucleotide transhydrogenase(NNT)	NNT
477541	477541	Canis lupus familiaris	Current	oxysterol binding protein 2(OSBP2)	OSBP2
487177	487177	Canis lupus familiaris	Current	protocadherin beta-15(LOC487177)	LOC487177
100687983	100687983	Canis lupus familiaris	Current	annexin A2-like(LOC100687983)	LOC100687983
100688304	119871233	Canis lupus familiaris	REPLACED	cilia and flagella associated protein 99	CFAP99
100682940	100682940	Canis lupus familiaris	Current	putative speedy protein E7(LOC100682940)	LOC100682940
489940	489940	Canis lupus familiaris	Current	CDP-diacylglycerol--inositol 3-phosphatidyltransferase(CDIPT)	CDIPT
486108	486108	Canis lupus familiaris	Current	PNMA family member 2(PNMA2)	PNMA2
100856669	100856669	Canis lupus familiaris	Current	cell growth regulator with ring finger domain 1(CGRRF1)	CGRRF1
483724	483724	Canis lupus familiaris	Current	FOS like 1, AP-1 transcription factor subunit(FOSL1)	FOSL1
100683517	119873289	Canis lupus familiaris	REPLACED	TOB1 transducer of ERBB2, 1	TOB1
475320	475320	Canis lupus familiaris	Current	tRNA isopentenyltransferase 1(TRIT1)	TRIT1
608875	608875	Canis lupus familiaris	Current	potassium channel tetramerization domain containing 21(KCTD21)	KCTD21
490299	490299	Canis lupus familiaris	Current	quiescin sulfhydryl oxidase 1(QSOX1)	QSOX1
476847	476847	Canis lupus familiaris	Current	WEE1 G2 checkpoint kinase(WEE1)	WEE1
489754	489754	Canis lupus familiaris	Current	RAN binding protein 10(RANBP10)	RANBP10
474931	474931	Canis lupus familiaris	Current	centromere protein Q(CENPQ)	CENPQ
486433	486433	Canis lupus familiaris	Current	kelch like family member 22(KLHL22)	KLH22
486020	486020	Canis lupus familiaris	Current	katanin catalytic subunit A1 like 1(KATNAL1)	KATNAL1
479367	479367	Canis lupus familiaris	Current	tetratricopeptide repeat domain 23 like(TTC23L)	TTC23L
403852	403852	Canis lupus familiaris	Current	tight junction protein 3(TJP3)	TNP3
475958	475958	Canis lupus familiaris	Current	ADP ribosylation factor like GTPase 14 effector protein(ARL14EP)	ARL14EP
484300	484300	Canis lupus familiaris	Current	dynein axonemal assembly factor 3(DNAAF3)	DNAAF3
474602	474602	Canis lupus familiaris	Current	cilia and flagella associated protein 36(CFAP36)	CFAP36
489163	489163	Canis lupus familiaris	Current	fatty acid hydroxylase domain containing 2(FAXDC2)	FAXDC2
488921	488921	Canis lupus familiaris	Current	hyaluronan and proteoglycan link protein 1(HAPLN1)	HAPLN1
483850	483850	Canis lupus familiaris	Current	PR/SET domain 5(PRDM5)	PRDM5
100683333	100683333	Canis lupus familiaris	Current	keratin 77(KRT77)	KRT77
477102	477102	Canis lupus familiaris	Current	procollagen C-endopeptidase enhancer 2(PCOLCE2)	PCOLCE2
100682578	100682578	Canis lupus familiaris	Current	KN motif and ankyrin repeat domains 2(KANK2)	KANK2
476322	476322	Canis lupus familiaris	Current	annexin A1(ANXA1)	ANXA1
611033	611033	Canis lupus familiaris	Current	cyclic GMP-AMP synthase(CGAS)	CGAS
475798	475798	Canis lupus familiaris	Current	SMYD family member 5(SMYD5)	SMYD5
486964	486964	Canis lupus familiaris	Current	thymocyte selection associated high mobility group box(TOX)	TOX
100683998	100683998	Canis lupus familiaris	Current	KH and NYN domain containing(KHNYN)	KHNYN
491103	491103	Canis lupus familiaris	Current	tripartite motif containing 25(TRIM25)	TRIM25
610895	610895	Canis lupus familiaris	Current	phosphoprotein membrane anchor with glycosphingolipid microdomains 1(PAG1)	PAG1
100856077	100856077	Canis lupus familiaris	Current	interferon gamma receptor 1(IFNGR1)	IFNGR1
486694	486694	Canis lupus familiaris	Current	oxidized low density lipoprotein receptor 1(OLR1)	OLR1
608976	608976	Canis lupus familiaris	Current	collectin subfamily member 10(COLEC10)	COLEC10
483289	483289	Canis lupus familiaris	Current	CD300a molecule(CD300A)	CD300A
606863	606863	Canis lupus familiaris	Current	immunity-related GTPase family M protein-like(LOC606863)	LOC606863
612021	612021	Canis lupus familiaris	Current	paired box 5(PAX5)	PAX5
477673	477673	Canis lupus familiaris	Current	cytidine monophosphate N-acetylneuraminic acid synthetase(CMAS)	CMAS
480476	480476	Canis lupus familiaris	Current	intercellular adhesion molecule 5(LOC480476)	LOC480476
484306	484306	Canis lupus familiaris	Current	leukocyte immunoglobulin-like receptor subfamily B member 3(LOC484306)	LOC484306
100684653	100684653	Canis lupus familiaris	Current	G protein-coupled receptor kinase 6(GRK6)	GRK6
100856316	100856316	Canis lupus familiaris	Current	isovaleryl-CoA dehydrogenase(IVD)	IVD
482328	482328	Canis lupus familiaris	Current	diacylglycerol kinase beta(DGKB)	DGKB
403629	403629	Canis lupus familiaris	Current	UDP glucuronosyltransferase 1 family, polypeptide A6(UGT1A6)	UGT1A6
478991	478991	Canis lupus familiaris	Current	aldehyde dehydrogenase 9 family member A1(ALDH9A1)	ALDH9A1
479959	479959	Canis lupus familiaris	Current	kynurenine aminotransferase 3(KYAT3)	KYAT3
481747	481747	Canis lupus familiaris	Current	inositol hexakisphosphate kinase 3(IP6K3)	IP6K3
487548	487548	Canis lupus familiaris	Current	galactokinase 2(GALK2)	GALK2
486869	486869	Canis lupus familiaris	Current	internexin neuronal intermediate filament protein alpha(INA)	INA
490111	490111	Canis lupus familiaris	Current	potassium voltage-gated channel subfamily A member 10(KCNA10)	KCNA10
610739	610739	Canis lupus familiaris	Current	transmembrane protein 25(TMEM25)	TMEM25
607614	607614	Canis lupus familiaris	Current	nucleolus and neural progenitor protein(NEPRO)	NEPRO
403472	403472	Canis lupus familiaris	Current	somatostatin receptor 2(SSTR2)	SSTR2
403827	403827	Canis lupus familiaris	Current	cholinergic receptor muscarinic 3(CHRM3)	CHRM3
612126	612126	Canis lupus familiaris	Current	sine oculis binding protein homolog(SOBP)	SOBP
483795	483795	Canis lupus familiaris	Current	diacylglycerol lipase alpha(DAGLA)	DAGLA
475492	475492	Canis lupus familiaris	Current	carboxypeptidase E(CPE)	CPE
610850	610850	Canis lupus familiaris	Current	USH1 protein network component harmonin(USH1C)	USH1C
100687720	100687720	Canis lupus familiaris	Current	CTP synthase 1(CTPS1)	CTPS1
491184	491184	Canis lupus familiaris	Current	solute carrier family 6 member 4(SLC6A4)	SLC6A4
611129	611129	Canis lupus familiaris	Current	coiled-coil domain containing 198(CCDC198)	CCDC198
486577	486577	Canis lupus familiaris	Current	olfactory receptor family 8 subfamily S member 1(OR8S1)	OR8S1
483560	483560	Canis lupus familiaris	Current	olfactory receptor family 5 subfamily D member 3(OR5D3)	OR5D3
486479	486479	Canis lupus familiaris	Current	olfactory receptor family 6 subfamily C member 74(OR6C74)	ORC674
476572	476572	Canis lupus familiaris	Current	CFAP20 domain containing(CFAP20DC)	CFAP20DC
102153722	102153722	Canis lupus familiaris	Current	testis expressed 47(TEX47)	TEX47
480262	480262	Canis lupus familiaris	Current	testis specific serine kinase 4(TSSK4)	TSSK4
482355	482355	Canis lupus familiaris	Current	glycoprotein nmb(GPNMB)	GPNMB
607925	607925	Canis lupus familiaris	Current	ceramide synthase 3(CERS3)	CERS3
100271739	100271739	Canis lupus familiaris	Current	taste 2 receptor member 7(TAS2R7)	TAS2R7
606756	606756	Canis lupus familiaris	Current	annexin A4(ANXA4)	ANXA4
477988	477988	Canis lupus familiaris	Current	YME1 like 1 ATPase(YME1L1)	YME1L1
487034	119866737	Canis lupus familiaris	REPLACED	copine 3	CPNE3
486117	486117	Canis lupus familiaris	Current	ectonucleoside triphosphate diphosphohydrolase 4(ENTPD4)	ENTPD4
100684488	100684488	Canis lupus familiaris	Current	coiled-coil domain containing 127(CCDC127)	CCDC127
475127	475127	Canis lupus familiaris	Current	tonsoku like, DNA repair protein(TONSL)	TONSL
484837	484837	Canis lupus familiaris	Current	plasmalemma vesicle associated protein(PLVAP)	PLVAP
106559347	106559347	Canis lupus familiaris	Current	retrovirus-related Env polyprotein from Fv-4 locus(LOC106559347)	LOC106559347
491170	491170	Canis lupus familiaris	Current	phosphatidylinositol glycan anchor biosynthesis class S(PIGS)	PIGS
485802	485802	Canis lupus familiaris	Current	carboxypeptidase X, M14 family member 1(CPXM1)	CPXM1
478779	478779	Canis lupus familiaris	Current	serine/threonine kinase 39(STK39)	STK39
100855879	100855879	Canis lupus familiaris	Current	proline rich transmembrane protein 4(PRRT4)	PRRT4
609850	609850	Canis lupus familiaris	Current	ethylmalonyl-CoA decarboxylase 1(ECHDC1)	ECHDC1
483145	483145	Canis lupus familiaris	Current	tryptophanyl tRNA synthetase 2, mitochondrial(WARS2)	WARS2
475730	475730	Canis lupus familiaris	Current	serine and arginine rich splicing factor 7(SRSF7)	SRSF7
476480	476480	Canis lupus familiaris	Current	U2 small nuclear RNA auxiliary factor 1 like 4(U2AF1L4)	U2AF1L4
475467	475467	Canis lupus familiaris	Current	ADP ribosylation factor interacting protein 1(ARFIP1)	ARFIP1
477395	477395	Canis lupus familiaris	Current	mitochondrial fission factor(MFF)	MFF
482400	482400	Canis lupus familiaris	Current	microtubule associated tyrosine carboxypeptidase 2(MATCAP2)	MATCAP2
106559202	484139	Canis lupus familiaris	REPLACED	aminopeptidase O (putative)	AOPEP
476272	476272	Canis lupus familiaris	Current	zinc finger containing ubiquitin peptidase 1(ZUP1)	ZUP1
490065	490065	Canis lupus familiaris	Current	ribosomal protein L3 like(RPL3L)	RPL3L
485910	485910	Canis lupus familiaris	Current	solute carrier family 13 member 3(SLC13A3)	SLC13A3
478367	478367	Canis lupus familiaris	Current	CDC like kinase 3(CLK3)	CLK3
484941	484941	Canis lupus familiaris	Current	protein kinase C substrate 80K-H(PRKCSH)	PRKCSH
483721	483721	Canis lupus familiaris	Current	spliceosome associated factor 1, recruiter of U4/U6.U5 tri-snRNP(SART1)	SART1
486410	486410	Canis lupus familiaris	Current	zinc finger protein 70(ZNF70)	ZNF70
477145	477145	Canis lupus familiaris	Current	zinc finger protein 133(ZNF133)	ZNF133
484590	484590	Canis lupus familiaris	Current	zinc finger protein 181(LOC484590)	LOC484590
491422	491422	Canis lupus familiaris	Current	zinc finger protein 660(ZNF660)	ZNF660
607015	607015	Canis lupus familiaris	Current	vestigial like family member 3(VGLL3)	VGLL3
487258	487258	Canis lupus familiaris	Current	zinc finger protein 319(ZNF319)	ZNF319
480171	480171	Canis lupus familiaris	Current	SS18 subunit of BAF chromatin remodeling complex(SS18)	SS18
100684053	100684053	Canis lupus familiaris	Current	mitochondrial transcription termination factor 1(MTERF1)	MTERF1
609917	609917	Canis lupus familiaris	Current	mitochondrial ribosomal protein S23(MRPS23)	MRPS23
478830	478830	Canis lupus familiaris	Current	nucleoporin 35(NUP35)	NUP35
485587	485587	Canis lupus familiaris	Current	solute carrier family 22 member 13(SLC22A13)	SLC22A13
478150	478150	Canis lupus familiaris	Current	zinc finger and BTB domain containing 8 opposite strand(ZBTB8OS)	ZBTB8OS
484779	484779	Canis lupus familiaris	Current	F-box and WD repeat domain containing 12(FBXW12)	FBXW12
480619	480619	Canis lupus familiaris	Current	WD repeat and SOCS box containing 1(WSB1)	WSB1
485522	485522	Canis lupus familiaris	Current	G protein-coupled receptor 180(GPR180)	GPR180
403783	403783	Canis lupus familiaris	Current	angiotensinogen(AGT)	AGT
100688755	100688755	Canis lupus familiaris	Current	chromosome 20 C3orf62 homolog(C20H3orf62)	C20H3orf62
609239	609239	Canis lupus familiaris	Current	chromosome 5 C16orf95 homolog(C5H16orf95)	C5H16orf95
102151341	102151341	Canis lupus familiaris	Current	serine protease-like protein 51(LOC102151341)	LOC102151341
100682875	100682875	Canis lupus familiaris	Current	N-acetyllactosaminide alpha-1,3-galactosyltransferase-like(LOC100682875)	LOC100682875
608999	608999	Canis lupus familiaris	Current	chromosome 25 C8orf58 homolog(C25H8orf58)	C25H8orf58
610642	WITHDRAWN	Canis lupus familiaris	WITHDRAWN	mucin-2-like (This record has been withdrawn by NCBI because the model on which it was based was not predicted in a later annotation.	LOC610642
