# Supplementary material for: The History of Coast Salish ‘Woolly Dogs’ Revealed by Ancient Genomics and Indigenous Knowledge
Source: Science. Author manuscript; Available in PMC 2024 Jan 29. (PMC7615573; doi:10.1126/science.adi6549)
Supplement: DataS3 [file EMS193513-supplement-DataS3.xlsx]

## Sheet: Annotations
QueryID	CurrentID	Species	ID Status (REPLACED indicates CurrentID different than QueryID)	Gene Description	Gene Name	Category	Reference
477541	477541	Canis lupus familiaris	Current	oxysterol binding protein 2(OSBP2)	OSBP2	Antioxidant	RefSeq, Sep 2013
479261	479261	Canis lupus familiaris	Current	peroxiredoxin like 2A(PRXL2A)	PRXL2A	Antioxidant	Alliance of Genome Resources, Apr 2022
479342	479342	Canis lupus familiaris	Current	nicotinamide nucleotide transhydrogenase(NNT)	NNT	Antioxidant	RefSeq, Sep 2016
487177	487177	Canis lupus familiaris	Current	protocadherin beta-15(LOC487177)	LOC487177	Cell adhesion	Ortholog PCDHB15, Alliance of Genome Resources, Apr 2023
100687983	100687983	Canis lupus familiaris	Current	annexin A2-like(LOC100687983)	LOC100687983	Cell motility	Ortholog ANXA2, Alliance of Genome Resources, Apr 2023
100688304	119871233	Canis lupus familiaris	REPLACED	cilia and flagella associated protein 99	CFAP99	Cell motility	Alliance of Genome Resources, Apr 2022
475320	475320	Canis lupus familiaris	Current	tRNA isopentenyltransferase 1(TRIT1)	TRIT1	Cell replication	RefSeq, Aug 2015
476847	476847	Canis lupus familiaris	Current	WEE1 G2 checkpoint kinase(WEE1)	WEE1	Cell replication	Ghelli Luserna di Rorà et al. J Hematol Oncol. 2020 Sep 21;13(1):126. doi: 10.1186/s13045-020-00959-2.
483724	483724	Canis lupus familiaris	Current	FOS like 1, AP-1 transcription factor subunit(FOSL1)	FOSL1	Cell replication	RefSeq, July 2012
486108	486108	Canis lupus familiaris	Current	PNMA family member 2(PNMA2)	PNMA2	Cell replication	Alliance of Genome Resources, Apr 2022
489754	489754	Canis lupus familiaris	Current	RAN binding protein 10(RANBP10)	RANBP10	Cell replication	RefSeq, Feb 2016
489940	489940	Canis lupus familiaris	Current	CDP-diacylglycerol--inositol 3-phosphatidyltransferase(CDIPT)	CDIPT	Cell replication	RefSeq, Nov 2013
490299	490299	Canis lupus familiaris	Current	quiescin sulfhydryl oxidase 1(QSOX1)	QSOX1	Cell replication	RefSeq, Jul 2008
608875	608875	Canis lupus familiaris	Current	potassium channel tetramerization domain containing 21(KCTD21)	KCTD21	Cell replication	Liu et al. Cell Biosci. 2013 Nov 24;3(1):45. doi: 10.1186/2045-3701-3-45.
100682940	100682940	Canis lupus familiaris	Current	putative speedy protein E7(LOC100682940)	LOC100682940	Cell replication	Chauhan et al. Cell Mol Life Sci. 2012 Nov;69(22):3835-50. doi: 10.1007/s00018-012-1050-1. Epub 2012 Jul 5.
100683517	119873289	Canis lupus familiaris	REPLACED	TOB1 transducer of ERBB2, 1	TOB1	Cell replication	RefSeq, Aug 2011
100856669	100856669	Canis lupus familiaris	Current	cell growth regulator with ring finger domain 1(CGRRF1)	CGRRF1	Cell replication	Lee et al. Breast Cancer Res. 2019 Dec 4;21(1):134. doi: 10.1186/s13058-019-1212-2.
483721	483721	Canis lupus familiaris	Current	spliceosome associated factor 1, recruiter of U4/U6.U5 tri-snRNP(SART1)	SART1	Cell replication	RefSeq, July 2008
484779	484779	Canis lupus familiaris	Current	F-box and WD repeat domain containing 12(FBXW12)	FBXW12	Cell replication	Franz et al. J Immunol Res. 2015;2015:912713. doi: 10.1155/2015/912713. Epub 2015 Jun 11
486117	486117	Canis lupus familiaris	Current	ectonucleoside triphosphate diphosphohydrolase 4(ENTPD4)	ENTPD4	Cell replication	Zhang et al. Cancer Cell Int. 2020 Jan 23;20:25. doi: 10.1186/s12935-020-1106-5. eCollection 2020.
487034	119866737	Canis lupus familiaris	REPLACED	copine 3	CPNE3	Cell replication	Zhang et al. J Cancer. 2021; 12(24): 7277–7286.
403852	403852	Canis lupus familiaris	Current	tight junction protein 3(TJP3)	TNP3	Cell replication/Cytoskeletal components	RefSeq, May2022
474602	474602	Canis lupus familiaris	Current	cilia and flagella associated protein 36(CFAP36)	CFAP36	Cell replication/Cytoskeletal components	Lokaj et al. Structure. 2015 Nov 3;23(11):2122-32. doi: 10.1016/j.str.2015.08.016. Epub 2015 Oct 9.
474931	474931	Canis lupus familiaris	Current	centromere protein Q(CENPQ)	CENPQ	Cell replication/Cytoskeletal components	Okada et al. Nat Cell Biol. 2006 May;8(5):446-57. doi: 10.1038/ncb1396. Epub 2006 Apr 16.
475958	475958	Canis lupus familiaris	Current	ADP ribosylation factor like GTPase 14 effector protein(ARL14EP)	ARL14EP	Cell replication/Cytoskeletal components	Peter et al. Nat Commun. 2019 Sep 11;10(1):4112. doi: 10.1038/s41467-019-12013-y.
479367	479367	Canis lupus familiaris	Current	tetratricopeptide repeat domain 23 like(TTC23L)	TTC23L	Cell replication/Cytoskeletal components	Alliance of Genome Resources, Apr 2022
484300	484300	Canis lupus familiaris	Current	dynein axonemal assembly factor 3(DNAAF3)	DNAAF3	Cell replication/Cytoskeletal components	RefSeq, May 2012
486020	486020	Canis lupus familiaris	Current	katanin catalytic subunit A1 like 1(KATNAL1)	KATNAL1	Cell replication/Cytoskeletal components	Alliance of Genome Resources, Apr 2022
486433	486433	Canis lupus familiaris	Current	kelch like family member 22(KLHL22)	KLH22	Cell replication/Cytoskeletal components	Alliance of Genome Resources, Apr 2022
489163	489163	Canis lupus familiaris	Current	fatty acid hydroxylase domain containing 2(FAXDC2)	FAXDC2	Cell respiration	Alliance of Genome Resources, Apr 2022
485910	485910	Canis lupus familiaris	Current	solute carrier family 13 member 3(SLC13A3)	SLC13A3	Cell respiration	RefSeq, Jul 2008
478779	478779	Canis lupus familiaris	Current	serine/threonine kinase 39(STK39)	STK39	Cellular stress response	RefSeq, Jul 2008
475798	475798	Canis lupus familiaris	Current	SMYD family member 5(SMYD5)	SMYD5	Development	Alliance of Genome Resources, Apr 2022
478367	478367	Canis lupus familiaris	Current	CDC like kinase 3(CLK3)	CLK3	Development	Cesana et al. Cell Stem Cell. 2018 Apr 5;22(4):575-588.e7. doi: 10.1016/j.stem.2018.03.012.
480619	480619	Canis lupus familiaris	Current	WD repeat and SOCS box containing 1(WSB1)	WSB1	Development	Haque et al. J Biomed Sci. 2016 Aug 19;23(1):61. doi: 10.1186/s12929-016-0270-3.
480171	480171	Canis lupus familiaris	Current	SS18 subunit of BAF chromatin remodeling complex(SS18)	SS18	Development/transcription	Alliance of Genome Resources, Apr 2022]
475127	475127	Canis lupus familiaris	Current	tonsoku like, DNA repair protein(TONSL)	TONSL	DNA repair	Alliance of Genome Resources, Apr 2023
476272	476272	Canis lupus familiaris	Current	zinc finger containing ubiquitin peptidase 1(ZUP1)	ZUP1	DNA repair	RefSeq, Mar 2018
483850	483850	Canis lupus familiaris	Current	PR/SET domain 5(PRDM5)	PRDM5	ECM_components	Burkitt Wright et al. Am J Hum Genet. 2011 Jun 10;88(6):767-777. doi: 10.1016/j.ajhg.2011.05.007.
488921	488921	Canis lupus familiaris	Current	hyaluronan and proteoglycan link protein 1(HAPLN1)	HAPLN1	ECM_components	Zhang et al. Gastric Cancer. 2022 Mar;25(2):346-359. doi: 10.1007/s10120-021-01259-5. Epub 2021 Nov 1.
477102	477102	Canis lupus familiaris	Current	procollagen C-endopeptidase enhancer 2(PCOLCE2)	PCOLCE2	Hair_Follicle_development	Donati et al. Proc Natl Acad Sci U S A. 2014 Apr 15;111(15):E1501-9. doi: 10.1073/pnas.1312880111. Epub 2014 Mar 31.
100682578	100682578	Canis lupus familiaris	Current	KN motif and ankyrin repeat domains 2(KANK2)	KANK2	Hair_Follicle_development	Ramot et al. J Med Genet. 2014 Jun;51(6):388-94. doi: 10.1136/jmedgenet-2014-102346. Epub 2014 Mar 26.
100683333	100683333	Canis lupus familiaris	Current	keratin 77(KRT77)	KRT77	Hair_Follicle_development	Shimomura et al. Am J Hum Genet. 2010 Apr 9;86(4):632-8. doi: 10.1016/j.ajhg.2010.02.025. Epub 2010 Mar 25; Wasif et al. Hum Genet. 2011 Apr;129(4):419-24. doi: 10.1007/s00439-010-0938-9. Epub 2010 Dec 28.
476322	476322	Canis lupus familiaris	Current	annexin A1(ANXA1)	ANXA1	Immune function	RefSeq, Dec 2014
477673	477673	Canis lupus familiaris	Current	cytidine monophosphate N-acetylneuraminic acid synthetase(CMAS)	CMAS	Immune function	RefSeq, Feb 2016
480476	480476	Canis lupus familiaris	Current	intercellular adhesion molecule 5(LOC480476)	LOC480476	Immune function	Refseq
483289	483289	Canis lupus familiaris	Current	CD300a molecule(CD300A)	CD300A	Immune function	RefSeq, Feb 2012
484306	484306	Canis lupus familiaris	Current	leukocyte immunoglobulin-like receptor subfamily B member 3(LOC484306)	LOC484306	Immune function	Refseq
486964	486964	Canis lupus familiaris	Current	thymocyte selection associated high mobility group box(TOX)	TOX	Immune function	RefSeq, Apr 2009
491103	491103	Canis lupus familiaris	Current	tripartite motif containing 25(TRIM25)	TRIM25	Immune function	RefSeq, Sep 2021
606863	606863	Canis lupus familiaris	Current	immunity-related GTPase family M protein-like(LOC606863)	LOC606863	Immune function	Refseq
608976	608976	Canis lupus familiaris	Current	collectin subfamily member 10(COLEC10)	COLEC10	Immune function	RefSeq, Jul 2008
610895	610895	Canis lupus familiaris	Current	phosphoprotein membrane anchor with glycosphingolipid microdomains 1(PAG1)	PAG1	Immune function	RefSeq, Jul 2008
611033	611033	Canis lupus familiaris	Current	cyclic GMP-AMP synthase(CGAS)	CGAS	Immune function	Alliance of Genome Resources, Apr 2022
612021	612021	Canis lupus familiaris	Current	paired box 5(PAX5)	PAX5	Immune function	RefSeq, Jul 2013
100683998	100683998	Canis lupus familiaris	Current	KH and NYN domain containing(KHNYN)	KHNYN	Immune function	RefSeq, Sep 2021
100684653	100684653	Canis lupus familiaris	Current	G protein-coupled receptor kinase 6(GRK6)	GRK6	Immune function	RefSeq, Jul 2008
100856077	100856077	Canis lupus familiaris	Current	interferon gamma receptor 1(IFNGR1)	IFNGR1	Immune function	RefSeq, Jul 2008
486694	486694	Canis lupus familiaris	Current	oxidized low density lipoprotein receptor 1(OLR1)	OLR1	Metabolism	RefSeq, Feb 2010
403629	403629	Canis lupus familiaris	Current	UDP glucuronosyltransferase 1 family, polypeptide A6(UGT1A6)	UGT1A6	Metabolism	RefSeq, Jul 2008
478991	478991	Canis lupus familiaris	Current	aldehyde dehydrogenase 9 family member A1(ALDH9A1)	ALDH9A1	Metabolism	RefSeq, Jul 2008
479959	479959	Canis lupus familiaris	Current	kynurenine aminotransferase 3(KYAT3)	KYAT3	Metabolism	RefSeq, Mar 2017
481747	481747	Canis lupus familiaris	Current	inositol hexakisphosphate kinase 3(IP6K3)	IP6K3	Metabolism	RefSeq, Dec 2008
482328	482328	Canis lupus familiaris	Current	diacylglycerol kinase beta(DGKB)	DGKB	Metabolism	RefSeq, Nov 2010
487548	487548	Canis lupus familiaris	Current	galactokinase 2(GALK2)	GALK2	Metabolism	RefSeq, Jun 2017
100856316	100856316	Canis lupus familiaris	Current	isovaleryl-CoA dehydrogenase(IVD)	IVD	Metabolism	RefSeq, Aug 2017
611129	611129	Canis lupus familiaris	Current	coiled-coil domain containing 198(CCDC198)	CCDC198	Metabolism	Petersen et al. Nat Commun. 2023 May 29;14(1):3092. doi: 10.1038/s41467-023-38663-7.
485587	485587	Canis lupus familiaris	Current	solute carrier family 22 member 13(SLC22A13)	SLC22A13	Metabolism	RefSeq, Sep 2008
609850	609850	Canis lupus familiaris	Current	ethylmalonyl-CoA decarboxylase 1(ECHDC1)	ECHDC1	Metabolism	Alliance of Genome Resources, Apr 2022
477395	477395	Canis lupus familiaris	Current	mitochondrial fission factor(MFF)	MFF	Mitochondria	Refseq
477988	477988	Canis lupus familiaris	Current	YME1 like 1 ATPase(YME1L1)	YME1L1	Mitochondria	RefSeq, Dec 2011
483145	483145	Canis lupus familiaris	Current	tryptophanyl tRNA synthetase 2, mitochondrial(WARS2)	WARS2	Mitochondria	Refseq
609917	609917	Canis lupus familiaris	Current	mitochondrial ribosomal protein S23(MRPS23)	MRPS23	Mitochondria	Refseq
100684053	100684053	Canis lupus familiaris	Current	mitochondrial transcription termination factor 1(MTERF1)	MTERF1	Mitochondria	Refseq
403472	403472	Canis lupus familiaris	Current	somatostatin receptor 2(SSTR2)	SSTR2	Nervous system	RefSeq, Jul 2008
403827	403827	Canis lupus familiaris	Current	cholinergic receptor muscarinic 3(CHRM3)	CHRM3	Nervous system	RefSeq, Dec 2016
475492	475492	Canis lupus familiaris	Current	carboxypeptidase E(CPE)	CPE	Nervous system	RefSeq, Nov 2015
483795	483795	Canis lupus familiaris	Current	diacylglycerol lipase alpha(DAGLA)	DAGLA	Nervous system	Alliance of Genome Resources, Apr 2023
486869	486869	Canis lupus familiaris	Current	internexin neuronal intermediate filament protein alpha(INA)	INA	Nervous system	RefSeq, Jun 2009
490111	490111	Canis lupus familiaris	Current	potassium voltage-gated channel subfamily A member 10(KCNA10)	KCNA10	Nervous system	RefSeq, Jul 2008
491184	491184	Canis lupus familiaris	Current	solute carrier family 6 member 4(SLC6A4)	SLC6A4	Nervous system	RefSeq, May 2019
607614	607614	Canis lupus familiaris	Current	nucleolus and neural progenitor protein(NEPRO)	NEPRO	Nervous system	Alliance of Genome Resources, Apr 2022
610739	610739	Canis lupus familiaris	Current	transmembrane protein 25(TMEM25)	TMEM25	Nervous system	Alliance of Genome Resources, Apr 2022
610850	610850	Canis lupus familiaris	Current	USH1 protein network component harmonin(USH1C)	USH1C	Nervous system	Alliance of Genome Resources, Apr 2023
612126	612126	Canis lupus familiaris	Current	sine oculis binding protein homolog(SOBP)	SOBP	Nervous system	RefSeq, Mar 2011
100687720	100687720	Canis lupus familiaris	Current	CTP synthase 1(CTPS1)	CTPS1	Nervous system	RefSeq, Jul 2014
478830	478830	Canis lupus familiaris	Current	nucleoporin 35(NUP35)	NUP35	Nuclear pore complex	RefSeq, Dec 2013
483560	483560	Canis lupus familiaris	Current	olfactory receptor family 5 subfamily D member 3(OR5D3)	OR5D3	Olfactory receptor	RefSeq, Jul 2008
486479	486479	Canis lupus familiaris	Current	olfactory receptor family 6 subfamily C member 74(OR6C74)	ORC674	Olfactory receptor	RefSeq, Jul 2008
486577	486577	Canis lupus familiaris	Current	olfactory receptor family 8 subfamily S member 1(OR8S1)	OR8S1	Olfactory receptor	RefSeq, Jul 2008
100855879	100855879	Canis lupus familiaris	Current	proline rich transmembrane protein 4(PRRT4)	PRRT4	Plasma membrane component	Alliance of Genome Resources, Apr 2023
482400	482400	Canis lupus familiaris	Current	microtubule associated tyrosine carboxypeptidase 2(MATCAP2)	MATCAP2	Protein degradation or biosynthesis	Alliance of Genome Resources, Apr 2023
475467	475467	Canis lupus familiaris	Current	ADP ribosylation factor interacting protein 1(ARFIP1)	ARFIP1	Protein processing	Alliance of Genome Resources, Apr 2022
485802	485802	Canis lupus familiaris	Current	carboxypeptidase X, M14 family member 1(CPXM1)	CPXM1	Protein processing	Alliance of Genome Resources, Apr 2023
491170	491170	Canis lupus familiaris	Current	phosphatidylinositol glycan anchor biosynthesis class S(PIGS)	PIGS	Protein processing	RefSeq, Jul 2008
484941	484941	Canis lupus familiaris	Current	protein kinase C substrate 80K-H(PRKCSH)	PRKCSH	Protein/lipid synthesis	RefSeq, Jan 2014
476572	476572	Canis lupus familiaris	Current	CFAP20 domain containing(CFAP20DC)	CFAP20DC	Reproduction	Refseq
480262	480262	Canis lupus familiaris	Current	testis specific serine kinase 4(TSSK4)	TSSK4	Reproduction	RefSeq, May 2010
102153722	102153722	Canis lupus familiaris	Current	testis expressed 47(TEX47)	TEX47	Reproduction	Refseq
482355	482355	Canis lupus familiaris	Current	glycoprotein nmb(GPNMB)	GPNMB	Skin_development	Biswas et al. Sci Rep. 2020 Mar 18;10(1):4930. doi: 10.1038/s41598-020-61931-1.
606756	606756	Canis lupus familiaris	Current	annexin A4(ANXA4)	ANXA4	Skin_development	Kaetzel et al. J Biol Chem. 1994 Feb 18;269(7):5297-302; Kreft et al. Cells Tissues Organs. 2016;201(4):287-98. doi: 10.1159/000445106. Epub 2016 Apr 30.
607925	607925	Canis lupus familiaris	Current	ceramide synthase 3(CERS3)	CERS3	Skin_development_Reproduction	Radner et al. PLoS Genet. 2013 Jun;9(6):e1003536. doi: 10.1371/journal.pgen.1003536. Epub 2013 Jun 6
100271739	100271739	Canis lupus familiaris	Current	taste 2 receptor member 7(TAS2R7)	TAS2R7	Taste receptor	RefSeq, Jul 2008
475730	475730	Canis lupus familiaris	Current	serine and arginine rich splicing factor 7(SRSF7)	SRSF7	Transcriptional processing	Alliance of Genome Resources, Apr 2023
476480	476480	Canis lupus familiaris	Current	U2 small nuclear RNA auxiliary factor 1 like 4(U2AF1L4)	U2AF1L4	Transcriptional processing	Alliance of Genome Resources, Apr 2022
477145	477145	Canis lupus familiaris	Current	zinc finger protein 133(ZNF133)	ZNF133	Transcriptional processing	Alliance of Genome Resources, Apr 2022
491422	491422	Canis lupus familiaris	Current	zinc finger protein 660(ZNF660)	ZNF660	Transcriptional processing	Alliance of Genome Resources, Apr 2023
607015	607015	Canis lupus familiaris	Current	vestigial like family member 3(VGLL3)	VGLL3	Transcriptional processing	Alliance of Genome Resources, Apr 2022
486410	486410	Canis lupus familiaris	Current	zinc finger protein 70(ZNF70)	ZNF70	Transcriptional regulation	Alliance of Genome Resources, Apr 2022
487258	487258	Canis lupus familiaris	Current	zinc finger protein 319(ZNF319)	ZNF319	Transcriptional regulation	Alliance of Genome Resources, Apr 2022
478150	478150	Canis lupus familiaris	Current	zinc finger and BTB domain containing 8 opposite strand(ZBTB8OS)	ZBTB8OS	Translation	Alliance of Genome Resources, Apr 2022
490065	490065	Canis lupus familiaris	Current	ribosomal protein L3 like(RPL3L)	RPL3L	Translation	RefSeq, Jul 2008
403783	403783	Canis lupus familiaris	Current	angiotensinogen(AGT)	AGT	Vascular system	Xu et al. J Cell Physiol. 2021 Jan;236(1):68-78. doi: 10.1002/jcp.29889. Epub 2020 Jun 22.
484837	484837	Canis lupus familiaris	Current	plasmalemma vesicle associated protein(PLVAP)	PLVAP	Vascular system	Guo et al. Exp Ther Med. 2016 Sep;12(3):1639-1644. doi: 10.3892/etm.2016.3557. Epub 2016 Jul 27.
485522	485522	Canis lupus familiaris	Current	G protein-coupled receptor 180(GPR180)	GPR180	Vascular system	Tsukada et al. Circulation. 2003 Jan 21;107(2):313-9. doi: 10.1161/01.cir.0000043804.29963.b4
106559202	484139	Canis lupus familiaris	REPLACED	aminopeptidase O (putative)	AOPEP	Vascular system	RefSeq, Oct 2010
484590	484590	Canis lupus familiaris	Current	zinc finger protein 181(LOC484590)	LOC484590
608999	608999	Canis lupus familiaris	Current	chromosome 25 C8orf58 homolog(C25H8orf58)	C25H8orf58
609239	609239	Canis lupus familiaris	Current	chromosome 5 C16orf95 homolog(C5H16orf95)	C5H16orf95
100682875	100682875	Canis lupus familiaris	Current	N-acetyllactosaminide alpha-1,3-galactosyltransferase-like(LOC100682875)	LOC100682875
100684488	100684488	Canis lupus familiaris	Current	coiled-coil domain containing 127(CCDC127)	CCDC127
100688755	100688755	Canis lupus familiaris	Current	chromosome 20 C3orf62 homolog(C20H3orf62)	C20H3orf62
102151341	102151341	Canis lupus familiaris	Current	serine protease-like protein 51(LOC102151341)	LOC102151341
106559347	106559347	Canis lupus familiaris	Current	retrovirus-related Env polyprotein from Fv-4 locus(LOC106559347)	LOC106559347
610642	WITHDRAWN	Canis lupus familiaris	WITHDRAWN	mucin-2-like (This record has been withdrawn by NCBI because the model on which it was based was not predicted in a later annotation.	LOC610642

## Sheet: geneList
initial_alias	converted_alias	name	description	namespace
399530	ELSPBP1	ELSPBP1	epididymal sperm binding protein 1 [Source:NCBI gene (formerly Entrezgene);Acc:399530]	ENTREZGENE_ACC
399544	VWF	VWF	von Willebrand factor [Source:NCBI gene (formerly Entrezgene);Acc:399544]	ENTREZGENE_ACC
399545	HCRTR2	HCRTR2	hypocretin receptor 2 [Source:NCBI gene (formerly Entrezgene);Acc:399545]	ENTREZGENE_ACC
399653	PDE6B	PDE6B	phosphodiesterase 6B [Source:NCBI gene (formerly Entrezgene);Acc:399653]	ENTREZGENE_ACC
403169	ESRRA	ESRRA	estrogen related receptor alpha [Source:VGNC Symbol;Acc:VGNC:54270]	ENTREZGENE_ACC
403170	HMGB1	HMGB1	high mobility group box 1 [Source:NCBI gene (formerly Entrezgene);Acc:403170]	ENTREZGENE_ACC
403400	CTSS	CTSS	cathepsin S [Source:VGNC Symbol;Acc:VGNC:39715]	ENTREZGENE_ACC
403401	DSG1	DSG1	desmoglein 1 [Source:NCBI gene (formerly Entrezgene);Acc:403401]	ENTREZGENE_ACC
403403	PLA2G15	PLA2G15	phospholipase A2 group XV [Source:NCBI gene (formerly Entrezgene);Acc:403403]	ENTREZGENE_ACC
403405	TYR	TYR	tyrosinase [Source:NCBI gene (formerly Entrezgene);Acc:403405]	ENTREZGENE_ACC
403407	APP	APP	amyloid beta protein [Source:NCBI gene (formerly Entrezgene);Acc:403407]	ENTREZGENE_ACC
403408	PSEN1	PSEN1	presenilin 1 [Source:NCBI gene (formerly Entrezgene);Acc:403408]	ENTREZGENE_ACC
403412	TERT	TERT	telomerase reverse transcriptase [Source:NCBI gene (formerly Entrezgene);Acc:403412]	ENTREZGENE_ACC
403417	TLR4	TLR4	toll like receptor 4 [Source:NCBI gene (formerly Entrezgene);Acc:403417]	ENTREZGENE_ACC
403418	GJA1	GJA1	gap junction protein alpha 1 [Source:NCBI gene (formerly Entrezgene);Acc:403418]	ENTREZGENE_ACC
403419	EPB41L5	EPB41L5	erythrocyte membrane protein band 4.1 like 5 [Source:NCBI gene (formerly Entrezgene);Acc:403419]	ENTREZGENE_ACC
403421	ZNF252	ZNF252	zinc finger protein 252 [Source:VGNC Symbol;Acc:VGNC:109315]	ENTREZGENE_ACC
403426	PLAU	PLAU	plasminogen activator, urokinase [Source:NCBI gene (formerly Entrezgene);Acc:403426]	ENTREZGENE_ACC
403432	HGFAC	HGFAC	HGF activator [Source:VGNC Symbol;Acc:VGNC:41675]	ENTREZGENE_ACC
403433	MSTN	MSTN	myostatin [Source:NCBI gene (formerly Entrezgene);Acc:403433]	ENTREZGENE_ACC
403435	ANXA2	ANXA2	annexin A2 [Source:NCBI gene (formerly Entrezgene);Acc:403435]	ENTREZGENE_ACC
403437	BRCA1	BRCA1	BRCA1 DNA repair associated [Source:NCBI gene (formerly Entrezgene);Acc:403437]	ENTREZGENE_ACC
403438	MET	MET	MET proto-onco, receptor tyrosine kinase [Source:NCBI gene (formerly Entrezgene);Acc:403438]	ENTREZGENE_ACC
403440	HSPG2	HSPG2	heparan sulfate proteoglycan 2 [Source:HGNC Symbol;Acc:HGNC:5273]	ENTREZGENE_ACC
403441	HGF	HGF	hepatocyte growth factor [Source:NCBI gene (formerly Entrezgene);Acc:403441]	ENTREZGENE_ACC
403443	GLUL	GLUL	glutamate-ammonia ligase [Source:NCBI gene (formerly Entrezgene);Acc:403443]	ENTREZGENE_ACC
403452	SNAP91	SNAP91	synaptosome associated protein 91 [Source:NCBI gene (formerly Entrezgene);Acc:403452]	ENTREZGENE_ACC
403453	ABCC1	ABCC1	ATP binding cassette subfamily C member 1 [Source:NCBI gene (formerly Entrezgene);Acc:403453]	ENTREZGENE_ACC
403458	CTSC	CTSC	cathepsin C [Source:NCBI gene (formerly Entrezgene);Acc:403458]	ENTREZGENE_ACC
403461	None	None	None
403462	FCGR1A	FCGR1A	Fc fragment of IgG receptor Ia [Source:NCBI gene (formerly Entrezgene);Acc:403462]	ENTREZGENE_ACC
403463	TFAP2B	TFAP2B	transcription factor AP-2 beta [Source:NCBI gene (formerly Entrezgene);Acc:403463]	ENTREZGENE_ACC
403467	COL7A1	COL7A1	collagen type VII alpha 1 chain [Source:NCBI gene (formerly Entrezgene);Acc:403467]	ENTREZGENE_ACC
403469	CD40	CD40	CD40 molecule [Source:NCBI gene (formerly Entrezgene);Acc:403469]	ENTREZGENE_ACC
403470	DSG3	DSG3	desmoglein 3 [Source:NCBI gene (formerly Entrezgene);Acc:403470]	ENTREZGENE_ACC
403472	None	None	None
403474	CAT	CAT	catalase [Source:NCBI gene (formerly Entrezgene);Acc:403474]	ENTREZGENE_ACC
403475	SREBF1	SREBF1	sterol regulatory element binding transcription factor 1 [Source:NCBI gene (formerly Entrezgene);Acc:403475]	ENTREZGENE_ACC
403476	SERPINE1	SERPINE1	serpin family E member 1 [Source:NCBI gene (formerly Entrezgene);Acc:403476]	ENTREZGENE_ACC
403477	GLIPR2	RECK	reversion inducing cysteine rich protein with kazal motifs [Source:NCBI gene (formerly Entrezgene);Acc:403477]	ENTREZGENE_ACC
403477	RECK	RECK	reversion inducing cysteine rich protein with kazal motifs [Source:NCBI gene (formerly Entrezgene);Acc:403477]	ENTREZGENE_ACC
403478	KLRA1	KLRA1	killer cell lectin-like receptor subfamily A, member 1 [Source:NCBI gene (formerly Entrezgene);Acc:403478]	ENTREZGENE_ACC
403479	TYRP1	TYRP1	tyrosinase related protein 1 [Source:NCBI gene (formerly Entrezgene);Acc:403479]	ENTREZGENE_ACC
403480	ATP2B1	ATP2B1	ATPase plasma membrane Ca2+ transporting 1 [Source:NCBI gene (formerly Entrezgene);Acc:403480]	ENTREZGENE_ACC
403482	NR1I2	NR1I2	nuclear receptor subfamily 1 group I member 2 [Source:HGNC Symbol;Acc:HGNC:7968]	ENTREZGENE_ACC
403484	SPTAN1	SPTAN1	spectrin alpha, non-erythrocytic 1 [Source:HGNC Symbol;Acc:HGNC:11273]	ENTREZGENE_ACC
403486	PPP3CA	PPP3CA	protein phosphatase 3 catalytic subunit alpha [Source:NCBI gene (formerly Entrezgene);Acc:403486]	ENTREZGENE_ACC
403490	SLC23A2	SLC23A2	solute carrier family 23 member 2 [Source:NCBI gene (formerly Entrezgene);Acc:403490]	ENTREZGENE_ACC
403492	G6PC1	G6PC1	glucose-6-phosphatase catalytic subunit 1 [Source:HGNC Symbol;Acc:HGNC:4056]	ENTREZGENE_ACC
403494	RET	RET	ret proto-onco [Source:NCBI gene (formerly Entrezgene);Acc:403494]	ENTREZGENE_ACC
403496	COL4A1	COL4A1	collagen type IV alpha 1 chain [Source:HGNC Symbol;Acc:HGNC:2202]	ENTREZGENE_ACC
403497	SCN5A	SCN5A	sodium voltage-gated channel alpha subunit 5 [Source:NCBI gene (formerly Entrezgene);Acc:403497]	ENTREZGENE_ACC
403498	ARHGEF2	ARHGEF2	Rho/Rac guanine nucleotide exchange factor 2 [Source:NCBI gene (formerly Entrezgene);Acc:403498]	ENTREZGENE_ACC
403510	UMOD	UMOD	uromodulin [Source:NCBI gene (formerly Entrezgene);Acc:403510]	ENTREZGENE_ACC
403511	GNB3	GNB3	G protein subunit beta 3 [Source:NCBI gene (formerly Entrezgene);Acc:403511]	ENTREZGENE_ACC
403512	CPA3	CPB1	carboxypeptidase B1 [Source:NCBI gene (formerly Entrezgene);Acc:403512]	ENTREZGENE_ACC
403512	CPB1	CPB1	carboxypeptidase B1 [Source:NCBI gene (formerly Entrezgene);Acc:403512]	ENTREZGENE_ACC
403516	CACNA1C	ENSCAFG00845030375	None	ENTREZGENE_ACC
403518	RHPN2	RHPN2	rhophilin Rho GTPase binding protein 2 [Source:NCBI gene (formerly Entrezgene);Acc:403518]	ENTREZGENE_ACC
403519	SLCO1B3	SLCO1B3	solute carrier organic anion transporter family member 1B3 [Source:NCBI gene (formerly Entrezgene);Acc:403519]	ENTREZGENE_ACC
403520	SLCO1A2	SLCO1A2	solute carrier organic anion transporter family member 1A2 [Source:HGNC Symbol;Acc:HGNC:10956]	ENTREZGENE_ACC
403521	TPO	TPO	thyroid peroxidase [Source:NCBI gene (formerly Entrezgene);Acc:403521]	ENTREZGENE_ACC
403527	TMEM245	TMEM245	transmembrane protein 245 [Source:HGNC Symbol;Acc:HGNC:1363]	ENTREZGENE_ACC
403528	TMEM132C	TMEM132C	transmembrane protein 132C [Source:NCBI gene (formerly Entrezgene);Acc:403528]	ENTREZGENE_ACC
403533	CACNA1H	CACNA1H	calcium voltage-gated channel subunit alpha1 H [Source:HGNC Symbol;Acc:HGNC:1395]	ENTREZGENE_ACC
403534	ANP32A	ANP32A	acidic nuclear phosphoprotein 32 family member A [Source:NCBI gene (formerly Entrezgene);Acc:403534]	ENTREZGENE_ACC
403538	RHBG	RHBG	Rh family B glycoprotein [Source:NCBI gene (formerly Entrezgene);Acc:403538]	ENTREZGENE_ACC
403539	ASB17	ASB17	ankyrin repeat and SOCS box containing 17 [Source:NCBI gene (formerly Entrezgene);Acc:403539]	ENTREZGENE_ACC
403541	CCR4	CCR4	C-C motif chemokine receptor 4 [Source:NCBI gene (formerly Entrezgene);Acc:403541]	ENTREZGENE_ACC
403543	ARHGAP35	ARHGAP35	Rho GTPase activating protein 35 [Source:NCBI gene (formerly Entrezgene);Acc:403543]	ENTREZGENE_ACC
403544	PTGS1	PTGS1	prostaglandin-endoperoxide synthase 1 [Source:NCBI gene (formerly Entrezgene);Acc:403544]	ENTREZGENE_ACC
403545	IL6ST	IL6ST	interleukin 6 cytokine family signal transducer [Source:NCBI gene (formerly Entrezgene);Acc:403545]	ENTREZGENE_ACC
403546	TUBD1	TUBD1	tubulin delta 1 [Source:NCBI gene (formerly Entrezgene);Acc:403546]	ENTREZGENE_ACC
403548	ALPL	ALPL	alkaline phosphatase, biomineralization associated [Source:NCBI gene (formerly Entrezgene);Acc:403548]	ENTREZGENE_ACC
403550	ALB	ALB	albumin [Source:NCBI gene (formerly Entrezgene);Acc:403550]	ENTREZGENE_ACC
403551	AFP	AFP	alpha fetoprotein [Source:NCBI gene (formerly Entrezgene);Acc:403551]	ENTREZGENE_ACC
403554	CNGB3	CNGB3	cyclic nucleotide gated channel subunit beta 3 [Source:VGNC Symbol;Acc:VGNC:39398]	ENTREZGENE_ACC
403556	PRKACA	PRKACA	protein kinase cAMP-activated catalytic subunit alpha [Source:NCBI gene (formerly Entrezgene);Acc:403556]	ENTREZGENE_ACC
403558	PPP1CB	PPP1CB	protein phosphatase 1 catalytic subunit beta [Source:VGNC Symbol;Acc:VGNC:44875]	ENTREZGENE_ACC
403560	PCK1	PCK1	phosphoenolpyruvate carboxykinase 1 [Source:NCBI gene (formerly Entrezgene);Acc:403560]	ENTREZGENE_ACC
403561	SLC15A1	SLC15A1	solute carrier family 15 member 1 [Source:NCBI gene (formerly Entrezgene);Acc:403561]	ENTREZGENE_ACC
403562	MCHR2	MCHR2	melanin concentrating hormone receptor 2 [Source:NCBI gene (formerly Entrezgene);Acc:403562]	ENTREZGENE_ACC
403565	RP1	RP1	RP1 axonemal microtubule associated [Source:NCBI gene (formerly Entrezgene);Acc:403565]	ENTREZGENE_ACC
403568	RAD51	RAD51	RAD51 recombinase [Source:NCBI gene (formerly Entrezgene);Acc:403568]	ENTREZGENE_ACC
403575	UCP3	UCP3	uncoupling protein 3 [Source:NCBI gene (formerly Entrezgene);Acc:403575]	ENTREZGENE_ACC
403577	CRX	CRX	cone-rod homeobox [Source:NCBI gene (formerly Entrezgene);Acc:403577]	ENTREZGENE_ACC
403582	COL6A3	COL6A3	collagen type VI alpha 3 chain [Source:NCBI gene (formerly Entrezgene);Acc:403582]	ENTREZGENE_ACC
403583	CPT1A	CPT1A	carnitine palmitoyltransferase 1A [Source:NCBI gene (formerly Entrezgene);Acc:403583]	ENTREZGENE_ACC
403584	IL15	IL15	interleukin 15 [Source:NCBI gene (formerly Entrezgene);Acc:403584]	ENTREZGENE_ACC
403589	PTGER4	PTGER4	prostaglandin E receptor 4 [Source:NCBI gene (formerly Entrezgene);Acc:403589]	ENTREZGENE_ACC
403591	OPTC	OPTC	opticin [Source:VGNC Symbol;Acc:VGNC:44135]	ENTREZGENE_ACC
403592	TCOF1	TCOF1	treacle ribosome biosis factor 1 [Source:NCBI gene (formerly Entrezgene);Acc:403592]	ENTREZGENE_ACC
403594	SLC35A1	SLC35A1	solute carrier family 35 member A1 [Source:NCBI gene (formerly Entrezgene);Acc:403594]	ENTREZGENE_ACC
403598	KCNIP2	KCNIP2	potassium voltage-gated channel interacting protein 2 [Source:NCBI gene (formerly Entrezgene);Acc:403598]	ENTREZGENE_ACC
403599	THRB	THRB	thyroid hormone receptor beta [Source:HGNC Symbol;Acc:HGNC:11799]	ENTREZGENE_ACC
403602	PLG	PLG	plasminogen [Source:NCBI gene (formerly Entrezgene);Acc:403602]	ENTREZGENE_ACC
403603	FMO3	FMO3	flavin containing dimethylaniline monoxygenase 3 [Source:NCBI gene (formerly Entrezgene);Acc:403603]	ENTREZGENE_ACC
403604	FMO1	FMO1	flavin containing dimethylaniline monoxygenase 1 [Source:NCBI gene (formerly Entrezgene);Acc:403604]	ENTREZGENE_ACC
403606	PPARG	PPARG	peroxisome proliferator activated receptor gamma [Source:VGNC Symbol;Acc:VGNC:44836]	ENTREZGENE_ACC
403607	LIPE	LIPE	lipase E, hormone sensitive type [Source:HGNC Symbol;Acc:HGNC:6621]	ENTREZGENE_ACC
403610	FZD6	FZD6	frizzled class receptor 6 [Source:NCBI gene (formerly Entrezgene);Acc:403610]	ENTREZGENE_ACC
403615	RYR2	RYR2	ryanodine receptor 2 [Source:HGNC Symbol;Acc:HGNC:10484]	ENTREZGENE_ACC
403620	PDE6A	PDE6A	phosphodiesterase 6A [Source:NCBI gene (formerly Entrezgene);Acc:403620]	ENTREZGENE_ACC
403621	PGR	PGR	progesterone receptor [Source:NCBI gene (formerly Entrezgene);Acc:403621]	ENTREZGENE_ACC
403624	PDC	PDC	phosducin [Source:NCBI gene (formerly Entrezgene);Acc:403624]	ENTREZGENE_ACC
403626	LPL	LPL	None	ENTREZGENE_ACC
403627	TTPA	TTPA	alpha tocopherol transfer protein [Source:HGNC Symbol;Acc:HGNC:12404]	ENTREZGENE_ACC
403629	UGT1A6	UGT1A6	UDP glucuronosyltransferase 1 family, polypeptide A6 [Source:NCBI gene (formerly Entrezgene);Acc:403629]	ENTREZGENE_ACC
403630	TGM1	TGM1	transglutaminase 1 [Source:VGNC Symbol;Acc:VGNC:47315]	ENTREZGENE_ACC
403632	ABCC2	ABCC2	ATP binding cassette subfamily C member 2 [Source:NCBI gene (formerly Entrezgene);Acc:403632]	ENTREZGENE_ACC
403634	TNFRSF1A	ENSCAFG00845029433	None	ENTREZGENE_ACC
403636	SULT1B1	SULT1B1	sulfotransferase family 1B member 1 [Source:NCBI gene (formerly Entrezgene);Acc:403636]	ENTREZGENE_ACC
403639	ESR2	ESR2	estrogen receptor 2 [Source:HGNC Symbol;Acc:HGNC:3468]	ENTREZGENE_ACC
403640	ESR1	ESR1	estrogen receptor 1 [Source:NCBI gene (formerly Entrezgene);Acc:403640]	ENTREZGENE_ACC
403642	SLAMF1	SLAMF1	signaling lymphocytic activation molecule family member 1 [Source:NCBI gene (formerly Entrezgene);Acc:403642]	ENTREZGENE_ACC
403643	CES1	CES1	carboxylesterase 5A [Source:NCBI gene (formerly Entrezgene);Acc:445456]	ENTREZGENE_ACC
403643	CES5A	CES1	carboxylesterase 5A [Source:NCBI gene (formerly Entrezgene);Acc:445456]	ENTREZGENE_ACC
403644	CSN2	CSN2	casein beta [Source:NCBI gene (formerly Entrezgene);Acc:403644]	ENTREZGENE_ACC
403647	SGK1	SGK1	serum/glucocorticoid regulated kinase 1 [Source:HGNC Symbol;Acc:HGNC:10810]	ENTREZGENE_ACC
403650	SCNN1A	SCNN1A	sodium channel epithelial 1 subunit alpha [Source:HGNC Symbol;Acc:HGNC:10599]	ENTREZGENE_ACC
403651	COL1A1	COL1A1	collagen type I alpha 1 chain [Source:VGNC Symbol;Acc:VGNC:39464]	ENTREZGENE_ACC
403652	PDE1A	PDE1A	phosphodiesterase 1A [Source:NCBI gene (formerly Entrezgene);Acc:403652]	ENTREZGENE_ACC
403653	TBXT	TBXT	T-box transcription factor T [Source:NCBI gene (formerly Entrezgene);Acc:403653]	ENTREZGENE_ACC
403654	PPARA	PPARA	peroxisome proliferator activated receptor alpha [Source:NCBI gene (formerly Entrezgene);Acc:403654]	ENTREZGENE_ACC
403656	ANGPT1	ANGPT1	angiopoietin 1 [Source:NCBI gene (formerly Entrezgene);Acc:403656]	ENTREZGENE_ACC
403657	EGF	EGF	epidermal growth factor [Source:NCBI gene (formerly Entrezgene);Acc:403657]	ENTREZGENE_ACC
403658	BDKRB2	BDKRB2	bradykinin receptor B2 [Source:NCBI gene (formerly Entrezgene);Acc:403658]	ENTREZGENE_ACC
403662	PTPN13	PTPN13	protein tyrosine phosphatase non-receptor type 13 [Source:HGNC Symbol;Acc:HGNC:9646]	ENTREZGENE_ACC
403667	SRSF6	SRSF6	serine and arginine rich splicing factor 6 [Source:HGNC Symbol;Acc:HGNC:10788]	ENTREZGENE_ACC
403669	ATP5F1B	ATP5F1B	ATP synthase F1 subunit beta [Source:HGNC Symbol;Acc:HGNC:830]	ENTREZGENE_ACC
403669	PTGES3	ATP5F1B	ATP synthase F1 subunit beta [Source:HGNC Symbol;Acc:HGNC:830]	ENTREZGENE_ACC
403672	HS3ST1	HS3ST1	heparan sulfate-glucosamine 3-sulfotransferase 1 [Source:HGNC Symbol;Acc:HGNC:5194]	ENTREZGENE_ACC
403689	TRIM28	TRIM28	tripartite motif containing 28 [Source:HGNC Symbol;Acc:HGNC:16384]	ENTREZGENE_ACC
403692	NFE2L1	NFE2L1	NFE2 like bZIP transcription factor 1 [Source:HGNC Symbol;Acc:HGNC:7781]	ENTREZGENE_ACC
403693	MDM2	MDM2	MDM2 proto-onco [Source:NCBI gene (formerly Entrezgene);Acc:403693]	ENTREZGENE_ACC
403693	SLC35E3	MDM2	MDM2 proto-onco [Source:NCBI gene (formerly Entrezgene);Acc:403693]	ENTREZGENE_ACC
403697	SLC4A8	SLC4A8	solute carrier family 4 member 8 [Source:HGNC Symbol;Acc:HGNC:11034]	ENTREZGENE_ACC
403698	NPC1	NPC1	NPC intracellular cholesterol transporter 1 [Source:NCBI gene (formerly Entrezgene);Acc:403698]	ENTREZGENE_ACC
403699	GPR83	GPR83	G protein-coupled receptor 83 [Source:NCBI gene (formerly Entrezgene);Acc:403699]	ENTREZGENE_ACC
403700	SLC3A1	SLC3A1	solute carrier family 3 member 1 [Source:NCBI gene (formerly Entrezgene);Acc:403700]	ENTREZGENE_ACC
403702	ACTR3	ACTR3	actin related protein 3 [Source:HGNC Symbol;Acc:HGNC:170]	ENTREZGENE_ACC
403703	TFRC	TFRC	transferrin receptor [Source:NCBI gene (formerly Entrezgene);Acc:403703]	ENTREZGENE_ACC
403704	UACA	UACA	uveal autoantigen with coiled-coil domains and ankyrin repeats [Source:NCBI gene (formerly Entrezgene);Acc:403704]	ENTREZGENE_ACC
403707	SGSH	SGSH	N-sulfoglucosamine sulfohydrolase [Source:NCBI gene (formerly Entrezgene);Acc:403707]	ENTREZGENE_ACC
403711	PGA	PGA	pepsinogen 5, group I (pepsinogen A) [Source:NCBI gene (formerly Entrezgene);Acc:403711]	ENTREZGENE_ACC
403712	NPY5R	NPY5R	neuropeptide Y receptor Y5 [Source:VGNC Symbol;Acc:VGNC:54273]	ENTREZGENE_ACC
403714	TEK	TEK	TEK receptor tyrosine kinase [Source:HGNC Symbol;Acc:HGNC:11724]	ENTREZGENE_ACC
403718	GNRHR	GNRHR	gonadotropin releasing hormone receptor [Source:NCBI gene (formerly Entrezgene);Acc:403718]	ENTREZGENE_ACC
403719	DUOX2	DUOX2	dual oxidase 2 [Source:HGNC Symbol;Acc:HGNC:13273]	ENTREZGENE_ACC
403720	DUOX1	DUOX1	dual oxidase 1 [Source:NCBI gene (formerly Entrezgene);Acc:403720]	ENTREZGENE_ACC
403721	GHR	GHR	growth hormone receptor [Source:NCBI gene (formerly Entrezgene);Acc:403721]	ENTREZGENE_ACC
403723	CLCN1	CLCN1	chloride voltage-gated channel 1 [Source:NCBI gene (formerly Entrezgene);Acc:403723]	ENTREZGENE_ACC
403727	FLT1	FLT1	fms related receptor tyrosine kinase 1 [Source:HGNC Symbol;Acc:HGNC:3763]	ENTREZGENE_ACC
403731	ATP2B4	ATP2B4	ATPase plasma membrane Ca2+ transporting 4 [Source:HGNC Symbol;Acc:HGNC:817]	ENTREZGENE_ACC
403733	MMP2	MMP2	matrix metallopeptidase 2 [Source:HGNC Symbol;Acc:HGNC:7166]	ENTREZGENE_ACC
403736	ALPI	ALPI	None	ENTREZGENE_ACC
403737	GYS2	GYS2	glycogen synthase 2 [Source:HGNC Symbol;Acc:HGNC:4707]	ENTREZGENE_ACC
403738	PYGL	PYGL	glycogen phosphorylase L [Source:NCBI gene (formerly Entrezgene);Acc:403738]	ENTREZGENE_ACC
403739	COL17A1	COL17A1	collagen type XVII alpha 1 chain [Source:HGNC Symbol;Acc:HGNC:2194]	ENTREZGENE_ACC
403743	SPTBN1	SPTBN1	spectrin beta, non-erythrocytic 1 [Source:HGNC Symbol;Acc:HGNC:11275]	ENTREZGENE_ACC
403744	MX1	MX1	MX dynamin like GTPase 1 [Source:NCBI gene (formerly Entrezgene);Acc:403745]	ENTREZGENE_ACC
403744	MX2	MX1	MX dynamin like GTPase 1 [Source:NCBI gene (formerly Entrezgene);Acc:403745]	ENTREZGENE_ACC
403745	MX1	MX1	MX dynamin like GTPase 1 [Source:NCBI gene (formerly Entrezgene);Acc:403745]	ENTREZGENE_ACC
403745	MX2	MX1	MX dynamin like GTPase 1 [Source:NCBI gene (formerly Entrezgene);Acc:403745]	ENTREZGENE_ACC
403747	CLUL1	CLUL1	clusterin like 1 [Source:NCBI gene (formerly Entrezgene);Acc:403747]	ENTREZGENE_ACC
403748	SLC1A3	SLC1A3	solute carrier family 1 member 3 [Source:NCBI gene (formerly Entrezgene);Acc:403748]	ENTREZGENE_ACC
403750	SLC1A2	SLC1A2	solute carrier family 1 member 2 [Source:NCBI gene (formerly Entrezgene);Acc:403750]	ENTREZGENE_ACC
403751	SLC1A1	SLC1A1	solute carrier family 1 member 1 [Source:NCBI gene (formerly Entrezgene);Acc:403751]	ENTREZGENE_ACC
403752	TJP1	TJP1	tight junction protein 1 [Source:VGNC Symbol;Acc:VGNC:47386]	ENTREZGENE_ACC
403754	FER	FER	FER tyrosine kinase [Source:NCBI gene (formerly Entrezgene);Acc:403754]	ENTREZGENE_ACC
403757	CHRNA1	CHRNA1	cholinergic receptor nicotinic alpha 1 subunit [Source:NCBI gene (formerly Entrezgene);Acc:403757]	ENTREZGENE_ACC
403758	KCND3	KCND3	potassium voltage-gated channel subfamily D member 3 [Source:HGNC Symbol;Acc:HGNC:6239]	ENTREZGENE_ACC
403761	KCNH2	KCNH2	potassium voltage-gated channel subfamily H member 2 [Source:VGNC Symbol;Acc:VGNC:42248]	ENTREZGENE_ACC
403763	MMP13	MMP13	matrix metallopeptidase 13 [Source:HGNC Symbol;Acc:HGNC:7159]	ENTREZGENE_ACC
403764	CD86	CD86	CD86 molecule [Source:NCBI gene (formerly Entrezgene);Acc:403764]	ENTREZGENE_ACC
403767	CUBN	CUBN	cubilin [Source:NCBI gene (formerly Entrezgene);Acc:403767]	ENTREZGENE_ACC
403772	CXADR	CXADR	CXADR Ig-like cell adhesion molecule [Source:HGNC Symbol;Acc:HGNC:2559]	ENTREZGENE_ACC
403776	TRDN	TRDN	triadin [Source:VGNC Symbol;Acc:VGNC:47791]	ENTREZGENE_ACC
403779	PTH1R	PTH1R	parathyroid hormone 1 receptor [Source:NCBI gene (formerly Entrezgene);Acc:403779]	ENTREZGENE_ACC
403780	NPHP1	NPHP1	nephrocystin 1 [Source:NCBI gene (formerly Entrezgene);Acc:403780]	ENTREZGENE_ACC
403783	AGT	AGT	angiotensinogen [Source:HGNC Symbol;Acc:HGNC:333]	ENTREZGENE_ACC
403784	None	None	None
403786	DHDH	DHDH	dihydrodiol dehydrogenase [Source:NCBI gene (formerly Entrezgene);Acc:403786]	ENTREZGENE_ACC
403788	ITGB3	ITGB3	integrin subunit beta 3 [Source:NCBI gene (formerly Entrezgene);Acc:403788]	ENTREZGENE_ACC
403789	ITGA2B	ITGA2B	integrin subunit alpha 2b [Source:NCBI gene (formerly Entrezgene);Acc:403789]	ENTREZGENE_ACC
403791	ACTR1A	ACTR1A	actin related protein 1A [Source:NCBI gene (formerly Entrezgene);Acc:403791]	ENTREZGENE_ACC
403799	MS4A2	MS4A2	membrane spanning 4-domains A2 [Source:NCBI gene (formerly Entrezgene);Acc:403799]	ENTREZGENE_ACC
403803	RPE65	RPE65	retinoid isomerohydrolase RPE65 [Source:NCBI gene (formerly Entrezgene);Acc:403803]	ENTREZGENE_ACC
403805	ADORA3	ADORA3	adenosine A3 receptor [Source:NCBI gene (formerly Entrezgene);Acc:403805]	ENTREZGENE_ACC
403807	MYH6	MYH7	myosin heavy chain 7 [Source:NCBI gene (formerly Entrezgene);Acc:403807]	ENTREZGENE_ACC
403807	MYH7	MYH7	myosin heavy chain 7 [Source:NCBI gene (formerly Entrezgene);Acc:403807]	ENTREZGENE_ACC
403808	MYH13	MYH8	myosin heavy chain 8 [Source:NCBI gene (formerly Entrezgene);Acc:403808]	ENTREZGENE_ACC
403808	MYH8	MYH8	myosin heavy chain 8 [Source:NCBI gene (formerly Entrezgene);Acc:403808]	ENTREZGENE_ACC
403809	RRBP1	RRBP1	ribosome binding protein 1 [Source:HGNC Symbol;Acc:HGNC:10448]	ENTREZGENE_ACC
403810	IL33	IL33	interleukin 33 [Source:VGNC Symbol;Acc:VGNC:41982]	ENTREZGENE_ACC
403811	KIT	KIT	KIT proto-onco, receptor tyrosine kinase [Source:NCBI gene (formerly Entrezgene);Acc:403811]	ENTREZGENE_ACC
403812	HRH2	HRH2	histamine receptor H2 [Source:NCBI gene (formerly Entrezgene);Acc:403812]	ENTREZGENE_ACC
403813	HRH1	HRH1	histamine receptor H1 [Source:HGNC Symbol;Acc:HGNC:5182]	ENTREZGENE_ACC
403814	TACR3	TACR3	tachykinin receptor 3 [Source:NCBI gene (formerly Entrezgene);Acc:403814]	ENTREZGENE_ACC
403818	GDI2	GDI2	GDP dissociation inhibitor 2 [Source:NCBI gene (formerly Entrezgene);Acc:403818]	ENTREZGENE_ACC
403822	NOS2	NOS2	nitric oxide synthase 2 [Source:NCBI gene (formerly Entrezgene);Acc:403822]	ENTREZGENE_ACC
403823	MMP14	MMP14	matrix metallopeptidase 14 [Source:HGNC Symbol;Acc:HGNC:7160]	ENTREZGENE_ACC
403824	COL1A2	COL1A2	collagen type I alpha 2 chain [Source:NCBI gene (formerly Entrezgene);Acc:403824]	ENTREZGENE_ACC
403825	PDE5A	PDE5A	phosphodiesterase 5A [Source:NCBI gene (formerly Entrezgene);Acc:403825]	ENTREZGENE_ACC
403826	COL2A1	COL2A1	collagen type II alpha 1 chain [Source:NCBI gene (formerly Entrezgene);Acc:403826]	ENTREZGENE_ACC
403827	CHRM3	ENSCAFG00845002175	None	ENTREZGENE_ACC
403828	ACAN	ACAN	aggrecan [Source:NCBI gene (formerly Entrezgene);Acc:403828]	ENTREZGENE_ACC
403831	GUSB	GUSB	glucuronidase beta [Source:NCBI gene (formerly Entrezgene);Acc:403831]	ENTREZGENE_ACC
403832	PTEN	PTEN	phosphatase and tensin homolog [Source:NCBI gene (formerly Entrezgene);Acc:403832]	ENTREZGENE_ACC
403836	None	None	None
403841	COL4A4	COL4A4	collagen type IV alpha 4 chain [Source:NCBI gene (formerly Entrezgene);Acc:403841]	ENTREZGENE_ACC
403842	COL4A3	COL4A3	collagen type IV alpha 3 chain [Source:HGNC Symbol;Acc:HGNC:2204]	ENTREZGENE_ACC
403843	COL4A2	COL4A2	collagen type IV alpha 2 chain [Source:HGNC Symbol;Acc:HGNC:2203]	ENTREZGENE_ACC
403844	OCLN	OCLN	occludin [Source:VGNC Symbol;Acc:VGNC:44094]	ENTREZGENE_ACC
403845	FN1	FN1	fibronectin 1 [Source:HGNC Symbol;Acc:HGNC:3778]	ENTREZGENE_ACC
403848	PLA2G7	PLA2G7	phospholipase A2 group VII [Source:NCBI gene (formerly Entrezgene);Acc:403848]	ENTREZGENE_ACC
403849	PFKM	ENSCAFG00845022883	None	ENTREZGENE_ACC
403852	TJP3	TJP3	tight junction protein 3 [Source:VGNC Symbol;Acc:VGNC:47388]	ENTREZGENE_ACC
403854	TJP2	TJP2	tight junction protein 2 [Source:NCBI gene (formerly Entrezgene);Acc:403854]	ENTREZGENE_ACC
403855	PON2	PON2	paraoxonase 2 [Source:NCBI gene (formerly Entrezgene);Acc:403855]	ENTREZGENE_ACC
403858	CHRM2	CHRM2	cholinergic receptor muscarinic 2 [Source:HGNC Symbol;Acc:HGNC:1951]	ENTREZGENE_ACC
403859	ADCY5	ADCY5	adenylate cyclase 5 [Source:NCBI gene (formerly Entrezgene);Acc:403859]	ENTREZGENE_ACC
403861	QPCT	QPCT	glutaminyl-peptide cyclotransferase [Source:HGNC Symbol;Acc:HGNC:9753]	ENTREZGENE_ACC
403862	EDNRB	EDNRB	endothelin receptor type B [Source:NCBI gene (formerly Entrezgene);Acc:403862]	ENTREZGENE_ACC
403863	GUCY2D	GUCY2D	guanylate cyclase 2D, retinal [Source:NCBI gene (formerly Entrezgene);Acc:403863]	ENTREZGENE_ACC
403865	RAB12	RAB12	RAB12, member RAS onco family [Source:VGNC Symbol;Acc:VGNC:103700]	ENTREZGENE_ACC
403866	ADRA1A	ADRA1A	adrenoceptor alpha 1A [Source:NCBI gene (formerly Entrezgene);Acc:403866]	ENTREZGENE_ACC
403867	LIPF	LIPF	lipase F, gastric type [Source:NCBI gene (formerly Entrezgene);Acc:403867]	ENTREZGENE_ACC
403870	IL2RA	IL2RA	interleukin 2 receptor subunit alpha [Source:NCBI gene (formerly Entrezgene);Acc:403870]	ENTREZGENE_ACC
403873	GLB1	GLB1	galactosidase beta 1 [Source:NCBI gene (formerly Entrezgene);Acc:403873]	ENTREZGENE_ACC
403874	PKM	PARP6	None	ENTREZGENE_ACC
403877	GPX5	GPX5	glutathione peroxidase 5 [Source:NCBI gene (formerly Entrezgene);Acc:403877]	ENTREZGENE_ACC
403878	ATP2A2	ATP2A2	ATPase sarcoplasmic/endoplasmic reticulum Ca2+ transporting 2 [Source:NCBI gene (formerly Entrezgene);Acc:403878]	ENTREZGENE_ACC
403879	ABCB1	ABCB1	ATP binding cassette subfamily B member 1 [Source:NCBI gene (formerly Entrezgene);Acc:403879]	ENTREZGENE_ACC
403880	STXBP2	STXBP2	syntaxin binding protein 2 [Source:NCBI gene (formerly Entrezgene);Acc:403880]	ENTREZGENE_ACC
403881	HTR2B	HTR2B	5-hydroxytryptamine receptor 2B [Source:NCBI gene (formerly Entrezgene);Acc:403881]	ENTREZGENE_ACC
403882	HTR2A	HTR2A	5-hydroxytryptamine receptor 2A [Source:NCBI gene (formerly Entrezgene);Acc:403882]	ENTREZGENE_ACC
403883	ERBB2	ERBB2	erb-b2 receptor tyrosine kinase 2 [Source:VGNC Symbol;Acc:VGNC:40436]	ENTREZGENE_ACC
403884	TRIB2	TRIB2	tribbles pseudokinase 2 [Source:NCBI gene (formerly Entrezgene);Acc:403884]	ENTREZGENE_ACC
403885	MMP9	MMP9	matrix metallopeptidase 9 [Source:NCBI gene (formerly Entrezgene);Acc:403885]	ENTREZGENE_ACC
403887	CREM	CREM	cAMP responsive element modulator [Source:NCBI gene (formerly Entrezgene);Acc:403887]	ENTREZGENE_ACC
403891	CNGA1	CNGA1	cyclic nucleotide gated channel subunit alpha 1 [Source:NCBI gene (formerly Entrezgene);Acc:403891]	ENTREZGENE_ACC
403892	SULT1A1	SULT1A1	sulfotransferase family, cytosolic, 1A, phenol-preferring, member 1 [Source:NCBI gene (formerly Entrezgene);Acc:403892]	ENTREZGENE_ACC
403894	ZP3	ZP3	zona pellucida glycoprotein 3 [Source:NCBI gene (formerly Entrezgene);Acc:403894]	ENTREZGENE_ACC
403897	NR4A1	NR4A1	nuclear receptor subfamily 4 group A member 1 [Source:NCBI gene (formerly Entrezgene);Acc:403897]	ENTREZGENE_ACC
403903	None	None	None
403906	SAG	SAG	S-antigen visual arrestin [Source:NCBI gene (formerly Entrezgene);Acc:403906]	ENTREZGENE_ACC
403907	PNN	PNN	pinin, desmosome associated protein [Source:NCBI gene (formerly Entrezgene);Acc:403907]	ENTREZGENE_ACC
403908	CANX	CANX	calnexin [Source:NCBI gene (formerly Entrezgene);Acc:403908]	ENTREZGENE_ACC
403910	None	None	None
403912	GNB1	GNB1	G protein subunit beta 1 [Source:NCBI gene (formerly Entrezgene);Acc:403912]	ENTREZGENE_ACC
403913	ANPEP	ANPEP	alanyl aminopeptidase, membrane [Source:NCBI gene (formerly Entrezgene);Acc:403913]	ENTREZGENE_ACC
403916	GALC	GALC	galactosylceramidase [Source:NCBI gene (formerly Entrezgene);Acc:403916]	ENTREZGENE_ACC
403917	YES1	YES1	YES proto-onco 1, Src family tyrosine kinase [Source:VGNC Symbol;Acc:VGNC:48484]	ENTREZGENE_ACC
403921	TFPI	TFPI	tissue factor pathway inhibitor [Source:NCBI gene (formerly Entrezgene);Acc:403921]	ENTREZGENE_ACC
403924	MYC	MYC	MYC proto-onco, bHLH transcription factor [Source:NCBI gene (formerly Entrezgene);Acc:403924]	ENTREZGENE_ACC
403925	KCNB2	KCNB2	potassium voltage-gated channel subfamily B member 2 [Source:HGNC Symbol;Acc:HGNC:6232]	ENTREZGENE_ACC
403928	GNAQ	GNAQ	G protein subunit alpha q [Source:NCBI gene (formerly Entrezgene);Acc:403928]	ENTREZGENE_ACC
403929	FUCA1	FUCA1	alpha-L-fucosidase 1 [Source:VGNC Symbol;Acc:VGNC:41005]	ENTREZGENE_ACC
403931	CD4	CD4	CD4 molecule [Source:NCBI gene (formerly Entrezgene);Acc:403931]	ENTREZGENE_ACC
403939	CD44	CD44	CD44 molecule (Indian blood group) [Source:HGNC Symbol;Acc:HGNC:1681]	ENTREZGENE_ACC
403944	SRP72	SRP72	signal recognition particle 72 [Source:NCBI gene (formerly Entrezgene);Acc:403944]	ENTREZGENE_ACC
403945	APOH	APOH	apolipoprotein H [Source:NCBI gene (formerly Entrezgene);Acc:403945]	ENTREZGENE_ACC
403948	TRAM1	TRAM1	translocation associated membrane protein 1 [Source:NCBI gene (formerly Entrezgene);Acc:403948]	ENTREZGENE_ACC
403952	SRP68	SRP68	signal recognition particle 68 [Source:NCBI gene (formerly Entrezgene);Acc:403952]	ENTREZGENE_ACC
403953	SRP54	SRP54	signal recognition particle 54 [Source:NCBI gene (formerly Entrezgene);Acc:403953]	ENTREZGENE_ACC
403956	RAB4B	RAB4B	RAB4B, member RAS onco family [Source:NCBI gene (formerly Entrezgene);Acc:403956]	ENTREZGENE_ACC
403960	ADORA2A	ADORA2A	adenosine A2a receptor [Source:NCBI gene (formerly Entrezgene);Acc:403960]	ENTREZGENE_ACC
403963	HTR1D	HTR1D	5-hydroxytryptamine receptor 1D [Source:NCBI gene (formerly Entrezgene);Acc:403963]	ENTREZGENE_ACC
403966	ATP1B1	ATP1B1	ATPase Na+/K+ transporting subunit beta 1 [Source:NCBI gene (formerly Entrezgene);Acc:403966]	ENTREZGENE_ACC
403975	ICAM1	ICAM1	intercellular adhesion molecule 1 [Source:NCBI gene (formerly Entrezgene);Acc:403975]	ENTREZGENE_ACC
403976	IL12B	IL12B	interleukin 12B [Source:NCBI gene (formerly Entrezgene);Acc:403976]	ENTREZGENE_ACC
403977	IL12A	IL12A	interleukin 12A [Source:NCBI gene (formerly Entrezgene);Acc:403977]	ENTREZGENE_ACC
403978	DLD	DLD	dihydrolipoamide dehydrogenase [Source:NCBI gene (formerly Entrezgene);Acc:403978]	ENTREZGENE_ACC
403982	VCAM1	VCAM1	vascular cell adhesion molecule 1 [Source:VGNC Symbol;Acc:VGNC:48240]	ENTREZGENE_ACC
403984	KCNMA1	KCNMA1	potassium calcium-activated channel subfamily M alpha 1 [Source:NCBI gene (formerly Entrezgene);Acc:403984]	ENTREZGENE_ACC
403987	PTHLH	PTHLH	parathyroid hormone like hormone [Source:HGNC Symbol;Acc:HGNC:9607]	ENTREZGENE_ACC
403988	ZP2	ZP2	zona pellucida glycoprotein 2 [Source:NCBI gene (formerly Entrezgene);Acc:403988]	ENTREZGENE_ACC
403992	ATP1A1	ATP1A1	ATPase Na+/K+ transporting subunit alpha 1 [Source:NCBI gene (formerly Entrezgene);Acc:403992]	ENTREZGENE_ACC
403994	SELP	SELP	selectin P [Source:NCBI gene (formerly Entrezgene);Acc:403994]	ENTREZGENE_ACC
403997	SLC2A3	SLC2A3	None	ENTREZGENE_ACC
403999	SELE	SELE	selectin E [Source:NCBI gene (formerly Entrezgene);Acc:403999]	ENTREZGENE_ACC
404000	SLC6A6	SLC6A6	solute carrier family 6 member 6 [Source:HGNC Symbol;Acc:HGNC:11052]	ENTREZGENE_ACC
404006	SEC61A1	SEC61A1	SEC61 translocon subunit alpha 1 [Source:NCBI gene (formerly Entrezgene);Acc:404006]	ENTREZGENE_ACC
404012	DDOST	DDOST	dolichyl-diphosphooligosaccharide--protein glycosyltransferase non-catalytic subunit [Source:NCBI gene (formerly Entrezgene);Acc:404012]	ENTREZGENE_ACC
404016	SPCS2	SPCS2	signal peptidase complex subunit 2 [Source:NCBI gene (formerly Entrezgene);Acc:404016]	ENTREZGENE_ACC
404019	HSP90B1	HSP90B1	heat shock protein 90 beta family member 1 [Source:NCBI gene (formerly Entrezgene);Acc:404019]	ENTREZGENE_ACC
404022	KCNA2	KCNA2	potassium voltage-gated channel subfamily A member 2 [Source:NCBI gene (formerly Entrezgene);Acc:404022]	ENTREZGENE_ACC
404306	EGFR	EGFR	epidermal growth factor receptor [Source:HGNC Symbol;Acc:HGNC:3236]	ENTREZGENE_ACC
414288	ZNF331	ZNF331	zinc finger protein 331 [Source:NCBI gene (formerly Entrezgene);Acc:414288]	ENTREZGENE_ACC
414733	GATM	GATM	glycine amidinotransferase [Source:NCBI gene (formerly Entrezgene);Acc:414733]	ENTREZGENE_ACC
415122	CYP2C18	CYP2C18	cytochrome P450 2C21 [Source:NCBI gene (formerly Entrezgene);Acc:415122]	ENTREZGENE_ACC
415125	FGFR2	FGFR2	fibroblast growth factor receptor 2 [Source:NCBI gene (formerly Entrezgene);Acc:415125]	ENTREZGENE_ACC
415126	MITF	MITF	melanocyte inducing transcription factor [Source:NCBI gene (formerly Entrezgene);Acc:415126]	ENTREZGENE_ACC
415127	CYP3A26	CYP3A26	cytochrome P450 3A26 [Source:NCBI gene (formerly Entrezgene);Acc:415127]	ENTREZGENE_ACC
415127	CYP3A4	CYP3A26	cytochrome P450 3A26 [Source:NCBI gene (formerly Entrezgene);Acc:415127]	ENTREZGENE_ACC
415127	LOC119875773	CYP3A26	cytochrome P450 3A26 [Source:NCBI gene (formerly Entrezgene);Acc:415127]	ENTREZGENE_ACC
415127	LOC489851	CYP3A26	cytochrome P450 3A26 [Source:NCBI gene (formerly Entrezgene);Acc:415127]	ENTREZGENE_ACC
415128	CYP2E1	CYP2E1	cytochrome P450 family 2 subfamily E member 1 [Source:NCBI gene (formerly Entrezgene);Acc:415128]	ENTREZGENE_ACC
415130	CD34	CD34	CD34 molecule [Source:VGNC Symbol;Acc:VGNC:38950]	ENTREZGENE_ACC
431695	AFDN	ENSCAFG00845004971	None	ENTREZGENE_ACC
442858	CDH1	CDH1	cadherin 1 [Source:NCBI gene (formerly Entrezgene);Acc:442858]	ENTREZGENE_ACC
442859	NFKB1	NFKB1	nuclear factor kappa B subunit 1 [Source:NCBI gene (formerly Entrezgene);Acc:442859]	ENTREZGENE_ACC
442936	None	None	None
442939	LAMC2	LAMC2	laminin subunit gamma 2 [Source:NCBI gene (formerly Entrezgene);Acc:442939]	ENTREZGENE_ACC
442940	NEFH	NEFH	neurofilament heavy chain [Source:NCBI gene (formerly Entrezgene);Acc:442940]	ENTREZGENE_ACC
442941	CNTFR	CNTFR	ciliary neurotrophic factor receptor [Source:NCBI gene (formerly Entrezgene);Acc:442941]	ENTREZGENE_ACC
442942	PTGS2	PTGS2	prostaglandin-endoperoxide synthase 2 [Source:NCBI gene (formerly Entrezgene);Acc:442942]	ENTREZGENE_ACC
442943	APTX	APTX	aprataxin [Source:NCBI gene (formerly Entrezgene);Acc:442943]	ENTREZGENE_ACC
442950	INVS	INVS	inversin [Source:NCBI gene (formerly Entrezgene);Acc:442950]	ENTREZGENE_ACC
442951	IGF1R	IGF1R	None	ENTREZGENE_ACC
442952	JAK1	JAK1	Janus kinase 1 [Source:NCBI gene (formerly Entrezgene);Acc:442952]	ENTREZGENE_ACC
442953	LAMB3	LAMB3	laminin subunit beta 3 [Source:HGNC Symbol;Acc:HGNC:6490]	ENTREZGENE_ACC
442954	LAMA5	ENSCAFG00845016729	None	ENTREZGENE_ACC
442955	EPB41	EPB41	erythrocyte membrane protein band 4.1 [Source:NCBI gene (formerly Entrezgene);Acc:442955]	ENTREZGENE_ACC
442956	PLEK	PLEK	pleckstrin [Source:NCBI gene (formerly Entrezgene);Acc:442956]	ENTREZGENE_ACC
442957	GNAI2	GNAI2	G protein subunit alpha i2 [Source:NCBI gene (formerly Entrezgene);Acc:442957]	ENTREZGENE_ACC
442958	P2RY12	P2RY12	purinergic receptor P2Y12 [Source:NCBI gene (formerly Entrezgene);Acc:442958]	ENTREZGENE_ACC
442960	MCPH1	MCPH1	microcephalin 1 [Source:NCBI gene (formerly Entrezgene);Acc:442960]	ENTREZGENE_ACC
442963	CP	CP	ceruloplasmin [Source:HGNC Symbol;Acc:HGNC:2295]	ENTREZGENE_ACC
442964	AKT3	AKT3	AKT serine/threonine kinase 3 [Source:HGNC Symbol;Acc:HGNC:393]	ENTREZGENE_ACC
442965	UTRN	UTRN	utrophin [Source:NCBI gene (formerly Entrezgene);Acc:442965]	ENTREZGENE_ACC
442968	FASLG	FASLG	Fas ligand [Source:NCBI gene (formerly Entrezgene);Acc:442968]	ENTREZGENE_ACC
442971	CLU	CLU	clusterin [Source:NCBI gene (formerly Entrezgene);Acc:442971]	ENTREZGENE_ACC
442972	GP2	GP2	glycoprotein 2 [Source:NCBI gene (formerly Entrezgene);Acc:442972]	ENTREZGENE_ACC
442974	C5AR1	C5AR1	complement C5a receptor 1 [Source:NCBI gene (formerly Entrezgene);Acc:442974]	ENTREZGENE_ACC
442985	PDGFRB	PDGFRB	platelet derived growth factor receptor beta [Source:VGNC Symbol;Acc:VGNC:44373]	ENTREZGENE_ACC
442991	SLC35A3	SLC35A3	solute carrier family 35 member A3 [Source:NCBI gene (formerly Entrezgene);Acc:442991]	ENTREZGENE_ACC
444849	LTBP4	LTBP4	latent transforming growth factor beta binding protein 4 [Source:HGNC Symbol;Acc:HGNC:6717]	ENTREZGENE_ACC
444852	ABCA4	ABCA4	ATP binding cassette subfamily A member 4 [Source:NCBI gene (formerly Entrezgene);Acc:444852]	ENTREZGENE_ACC
444854	MST1R	MST1R	macrophage stimulating 1 receptor [Source:HGNC Symbol;Acc:HGNC:7381]	ENTREZGENE_ACC
444855	UNK	UNK	unk zinc finger [Source:VGNC Symbol;Acc:VGNC:48148]	ENTREZGENE_ACC
444857	None	None	None
445456	CES1	CES1	carboxylesterase 5A [Source:NCBI gene (formerly Entrezgene);Acc:445456]	ENTREZGENE_ACC
445456	CES5A	CES1	carboxylesterase 5A [Source:NCBI gene (formerly Entrezgene);Acc:445456]	ENTREZGENE_ACC
445457	TRPV1	TRPV1	transient receptor potential cation channel subfamily V member 1 [Source:NCBI gene (formerly Entrezgene);Acc:445457]	ENTREZGENE_ACC
448778	P2RX7	P2RX7	purinergic receptor P2X 7 [Source:NCBI gene (formerly Entrezgene);Acc:448778]	ENTREZGENE_ACC
448779	TBX2	TBX2	T-box transcription factor 2 [Source:VGNC Symbol;Acc:VGNC:47171]	ENTREZGENE_ACC
448782	P2RX3	P2RX3	purinergic receptor P2X 3 [Source:HGNC Symbol;Acc:HGNC:8534]	ENTREZGENE_ACC
448783	P2RX4	P2RX4	purinergic receptor P2X 4 [Source:HGNC Symbol;Acc:HGNC:8535]	ENTREZGENE_ACC
448785	P2RX5	P2RX5	purinergic receptor P2X 5 [Source:HGNC Symbol;Acc:HGNC:8536]	ENTREZGENE_ACC
448794	HCN4	HCN4	hyperpolarization activated cyclic nucleotide gated potassium channel 4 [Source:HGNC Symbol;Acc:HGNC:16882]	ENTREZGENE_ACC
448802	CCR3	CCR3	C-C motif chemokine receptor 3 [Source:NCBI gene (formerly Entrezgene);Acc:448802]	ENTREZGENE_ACC
448804	FUT8	FUT8	fucosyltransferase 8 [Source:NCBI gene (formerly Entrezgene);Acc:448804]	ENTREZGENE_ACC
448806	DBH	DBH	dopamine beta-hydroxylase [Source:NCBI gene (formerly Entrezgene);Acc:448806]	ENTREZGENE_ACC
448807	None	None	None
449021	AKT2	AKT2	AKT serine/threonine kinase 2 [Source:NCBI gene (formerly Entrezgene);Acc:449021]	ENTREZGENE_ACC
449022	PMCH	PMCH	pro-melanin concentrating hormone [Source:NCBI gene (formerly Entrezgene);Acc:449022]	ENTREZGENE_ACC
449027	FUT9	FUT9	fucosyltransferase 9 [Source:NCBI gene (formerly Entrezgene);Acc:449027]	ENTREZGENE_ACC
449029	SFT2D2	TBX19	T-box transcription factor 19 [Source:NCBI gene (formerly Entrezgene);Acc:449029]	ENTREZGENE_ACC
449029	TBX19	TBX19	T-box transcription factor 19 [Source:NCBI gene (formerly Entrezgene);Acc:449029]	ENTREZGENE_ACC
449029	TIPRL	TBX19	T-box transcription factor 19 [Source:NCBI gene (formerly Entrezgene);Acc:449029]	ENTREZGENE_ACC
449478	LIFR	LIFR	LIF receptor subunit alpha [Source:NCBI gene (formerly Entrezgene);Acc:449478]	ENTREZGENE_ACC
449621	P2RY1	P2RY1	purinergic receptor P2Y1 [Source:NCBI gene (formerly Entrezgene);Acc:449621]	ENTREZGENE_ACC
450187	EDNRA	EDNRA	endothelin receptor type A [Source:NCBI gene (formerly Entrezgene);Acc:450187]	ENTREZGENE_ACC
450207	LEPR	LEPR	leptin receptor [Source:NCBI gene (formerly Entrezgene);Acc:450207]	ENTREZGENE_ACC
450220	RXFP2	RXFP2	relaxin family peptide receptor 2 [Source:VGNC Symbol;Acc:VGNC:54989]	ENTREZGENE_ACC
474176	PRKDC	PRKDC	protein kinase, DNA-activated, catalytic subunit [Source:NCBI gene (formerly Entrezgene);Acc:474176]	ENTREZGENE_ACC
474177	CYP2B6	CYP2B6	cytochrome P450 2B11 [Source:NCBI gene (formerly Entrezgene);Acc:474177]	ENTREZGENE_ACC
474178	RTN1	RTN1	reticulon 1 [Source:NCBI gene (formerly Entrezgene);Acc:474178]	ENTREZGENE_ACC
474180	BRCA2	BRCA2	BRCA2 DNA repair associated [Source:NCBI gene (formerly Entrezgene);Acc:474180]	ENTREZGENE_ACC
474357	PIGR	PIGR	polymeric immunoglobulin receptor [Source:NCBI gene (formerly Entrezgene);Acc:474357]	ENTREZGENE_ACC
474362	AKAP8	AKAP8	A-kinase anchoring protein 8 [Source:VGNC Symbol;Acc:VGNC:37761]	ENTREZGENE_ACC
474396	PA2G4	PA2G4	proliferation-associated 2G4 [Source:HGNC Symbol;Acc:HGNC:8550]	ENTREZGENE_ACC
474397	ESYT1	ESYT1	extended synaptotagmin 1 [Source:HGNC Symbol;Acc:HGNC:29534]	ENTREZGENE_ACC
474402	COQ10A	COQ10A	coenzyme Q10A [Source:HGNC Symbol;Acc:HGNC:26515]	ENTREZGENE_ACC
474403	CS	CS	citrate synthase [Source:HGNC Symbol;Acc:HGNC:2422]	ENTREZGENE_ACC
474404	PAN2	PAN2	poly(A) specific ribonuclease subunit PAN2 [Source:HGNC Symbol;Acc:HGNC:20074]	ENTREZGENE_ACC
474412	R3HDM2	R3HDM2	R3H domain containing 2 [Source:HGNC Symbol;Acc:HGNC:29167]	ENTREZGENE_ACC
474413	ARHGAP9	ARHGAP9	Rho GTPase activating protein 9 [Source:HGNC Symbol;Acc:HGNC:14130]	ENTREZGENE_ACC
474414	MARS1	MARS1	methionyl-tRNA synthetase 1 [Source:HGNC Symbol;Acc:HGNC:6898]	ENTREZGENE_ACC
474415	DCTN2	DCTN2	None	ENTREZGENE_ACC
474415	LOC100856399	DCTN2	None	ENTREZGENE_ACC
474416	KIF5A	KIF5A	kinesin family member 5A [Source:HGNC Symbol;Acc:HGNC:6323]	ENTREZGENE_ACC
474417	PIP4K2C	PIP4K2C	phosphatidylinositol-5-phosphate 4-kinase type 2 gamma [Source:HGNC Symbol;Acc:HGNC:23786]	ENTREZGENE_ACC
474419	OS9	OS9	OS9 endoplasmic reticulum lectin [Source:HGNC Symbol;Acc:HGNC:16994]	ENTREZGENE_ACC
474420	AVIL	AVIL	advillin [Source:HGNC Symbol;Acc:HGNC:14188]	ENTREZGENE_ACC
474423	LRIG3	LRIG3	leucine rich repeats and immunoglobulin like domains 3 [Source:HGNC Symbol;Acc:HGNC:30991]	ENTREZGENE_ACC
474424	USP15	USP15	ubiquitin specific peptidase 15 [Source:HGNC Symbol;Acc:HGNC:12613]	ENTREZGENE_ACC
474425	PPM1H	PPM1H	protein phosphatase, Mg2+/Mn2+ dependent 1H [Source:HGNC Symbol;Acc:HGNC:18583]	ENTREZGENE_ACC
474426	KICS2	C10H12orf66	KICSTOR subunit 2 [Source:HGNC Symbol;Acc:HGNC:26517]	ENTREZGENE_ACC
474427	XPOT	XPOT	exportin for tRNA [Source:HGNC Symbol;Acc:HGNC:12826]	ENTREZGENE_ACC
474429	GNS	GNS	glucosamine (N-acetyl)-6-sulfatase [Source:HGNC Symbol;Acc:HGNC:4422]	ENTREZGENE_ACC
474434	GRIP1	GRIP1	glutamate receptor interacting protein 1 [Source:HGNC Symbol;Acc:HGNC:18708]	ENTREZGENE_ACC
474437	CAND1	CAND1	cullin associated and neddylation dissociated 1 [Source:HGNC Symbol;Acc:HGNC:30688]	ENTREZGENE_ACC
474439	MDM1	MDM1	Mdm1 nuclear protein [Source:HGNC Symbol;Acc:HGNC:29917]	ENTREZGENE_ACC
474440	NUP107	NUP107	nucleoporin 107 [Source:HGNC Symbol;Acc:HGNC:29914]	ENTREZGENE_ACC
474441	CPSF6	ENSCAFG00845017068	None	ENTREZGENE_ACC
474444	FRS2	FRS2	fibroblast growth factor receptor substrate 2 [Source:HGNC Symbol;Acc:HGNC:16971]	ENTREZGENE_ACC
474445	CCT2	CCT2	None	ENTREZGENE_ACC
474446	CNOT2	CNOT2	None	ENTREZGENE_ACC
474448	TSPAN8	TSPAN8	tetraspanin 8 [Source:HGNC Symbol;Acc:HGNC:11855]	ENTREZGENE_ACC
474449	ZFC3H1	ZFC3H1	zinc finger C3H1-type containing [Source:HGNC Symbol;Acc:HGNC:28328]	ENTREZGENE_ACC
474450	RAB21	RAB21	transmembrane protein 19 [Source:HGNC Symbol;Acc:HGNC:25605]	ENTREZGENE_ACC
474450	TMEM19	RAB21	transmembrane protein 19 [Source:HGNC Symbol;Acc:HGNC:25605]	ENTREZGENE_ACC
474451	TBC1D15	TBC1D15	TBC1 domain family member 15 [Source:HGNC Symbol;Acc:HGNC:25694]	ENTREZGENE_ACC
474456	SHANK3	SHANK3	SH3 and multiple ankyrin repeat domains 3 [Source:HGNC Symbol;Acc:HGNC:14294]	ENTREZGENE_ACC
474457	ARSA	ARSA	arylsulfatase A [Source:NCBI gene (formerly Entrezgene);Acc:474457]	ENTREZGENE_ACC
474458	NCAPH2	NCAPH2	non-SMC condensin II complex subunit H2 [Source:HGNC Symbol;Acc:HGNC:25071]	ENTREZGENE_ACC
474459	PLXNB2	PLXNB2	plexin B2 [Source:HGNC Symbol;Acc:HGNC:9104]	ENTREZGENE_ACC
474460	MOV10L1	MOV10L1	Mov10 like RISC complex RNA helicase 1 [Source:HGNC Symbol;Acc:HGNC:7201]	ENTREZGENE_ACC
474461	TTLL8	TTLL8	tubulin tyrosine ligase like 8 [Source:HGNC Symbol;Acc:HGNC:34000]	ENTREZGENE_ACC
474462	TBC1D22A	TBC1D22A	TBC1 domain family member 22A [Source:HGNC Symbol;Acc:HGNC:1309]	ENTREZGENE_ACC
474464	CERK	CERK	ceramide kinase [Source:HGNC Symbol;Acc:HGNC:19256]	ENTREZGENE_ACC
474465	TTC38	TTC38	tetratricopeptide repeat domain 38 [Source:HGNC Symbol;Acc:HGNC:26082]	ENTREZGENE_ACC
474466	None	None	None
474467	ATXN10	ATXN10	ataxin 10 [Source:HGNC Symbol;Acc:HGNC:10549]	ENTREZGENE_ACC
474468	FBLN1	FBLN1	fibulin 1 [Source:HGNC Symbol;Acc:HGNC:3600]	ENTREZGENE_ACC
474473	SAMM50	SAMM50	SAMM50 sorting and assembly machinery component [Source:HGNC Symbol;Acc:HGNC:24276]	ENTREZGENE_ACC
474474	TTLL12	TTLL12	tubulin tyrosine ligase like 12 [Source:HGNC Symbol;Acc:HGNC:28974]	ENTREZGENE_ACC
474477	ARFGAP3	ARFGAP3	ADP ribosylation factor GTPase activating protein 3 [Source:HGNC Symbol;Acc:HGNC:661]	ENTREZGENE_ACC
474480	POLDIP3	POLDIP3	DNA polymerase delta interacting protein 3 [Source:HGNC Symbol;Acc:HGNC:23782]	ENTREZGENE_ACC
474481	SERHL2	SERHL2	serine hydrolase like 2 [Source:HGNC Symbol;Acc:HGNC:29446]	ENTREZGENE_ACC
474485	XRCC6	XRCC6	X-ray repair cross complementing 6 [Source:HGNC Symbol;Acc:HGNC:4055]	ENTREZGENE_ACC
474487	ACO2	ACO2	aconitase 2 [Source:HGNC Symbol;Acc:HGNC:118]	ENTREZGENE_ACC
474490	ZC3H7B	ZC3H7B	zinc finger CCCH-type containing 7B [Source:HGNC Symbol;Acc:HGNC:30869]	ENTREZGENE_ACC
474495	None	None	None
474498	SLC25A17	SLC25A17	solute carrier family 25 member 17 [Source:HGNC Symbol;Acc:HGNC:10987]	ENTREZGENE_ACC
474499	ADSL	ADSL	adenylosuccinate lyase [Source:HGNC Symbol;Acc:HGNC:291]	ENTREZGENE_ACC
474500	FAM83F	FAM83F	family with sequence similarity 83 member F [Source:HGNC Symbol;Acc:HGNC:25148]	ENTREZGENE_ACC
474503	ATF4	ATF4	activating transcription factor 4 [Source:HGNC Symbol;Acc:HGNC:786]	ENTREZGENE_ACC
474504	RPL3	RPL3	ribosomal protein L3 [Source:NCBI gene (formerly Entrezgene);Acc:474504]	ENTREZGENE_ACC
474506	GTPBP1	GTPBP1	GTP binding protein 1 [Source:HGNC Symbol;Acc:HGNC:4669]	ENTREZGENE_ACC
474508	DDX17	DDX17	DEAD-box helicase 17 [Source:HGNC Symbol;Acc:HGNC:2740]	ENTREZGENE_ACC
474513	EIF3L	EIF3L	eukaryotic translation initiation factor 3 subunit L [Source:NCBI gene (formerly Entrezgene);Acc:474513]	ENTREZGENE_ACC
474516	TEX33	TEX33	testis expressed 33 [Source:HGNC Symbol;Acc:HGNC:28568]	ENTREZGENE_ACC
474518	FOXRED2	FOXRED2	FAD dependent oxidoreductase domain containing 2 [Source:HGNC Symbol;Acc:HGNC:26264]	ENTREZGENE_ACC
474520	APOL5	APOL5	None	ENTREZGENE_ACC
474521	LARGE1	LARGE1	LARGE xylosyl- and glucuronyltransferase 1 [Source:HGNC Symbol;Acc:HGNC:6511]	ENTREZGENE_ACC
474522	FBXO7	FBXO7	F-box protein 7 [Source:HGNC Symbol;Acc:HGNC:13586]	ENTREZGENE_ACC
474523	BPIFC	BPIFC	BPI fold containing family C [Source:HGNC Symbol;Acc:HGNC:16503]	ENTREZGENE_ACC
474524	RTCB	ENSCAFG00845011277	None	ENTREZGENE_ACC
474526	PWP1	PWP1	PWP1 homolog, endonuclein [Source:HGNC Symbol;Acc:HGNC:17015]	ENTREZGENE_ACC
474528	CRY1	CRY1	cryptochrome circadian regulator 1 [Source:HGNC Symbol;Acc:HGNC:2384]	ENTREZGENE_ACC
474529	RFX4	RFX4	regulatory factor X4 [Source:HGNC Symbol;Acc:HGNC:9985]	ENTREZGENE_ACC
474531	POLR3B	POLR3B	RNA polymerase III subunit B [Source:HGNC Symbol;Acc:HGNC:30348]	ENTREZGENE_ACC
474532	TCP11L2	TCP11L2	t-complex 11 like 2 [Source:HGNC Symbol;Acc:HGNC:28627]	ENTREZGENE_ACC
474533	WASHC4	WASHC4	WASH complex subunit 4 [Source:HGNC Symbol;Acc:HGNC:29174]	ENTREZGENE_ACC
474534	ALDH1L2	ALDH1L2	aldehyde dehydrogenase 1 family member L2 [Source:HGNC Symbol;Acc:HGNC:26777]	ENTREZGENE_ACC
474536	TXNRD1	TXNRD1	thioredoxin reductase 1 [Source:NCBI gene (formerly Entrezgene);Acc:474536]	ENTREZGENE_ACC
474539	RANBP2	RANBP2	RAN binding protein 2 [Source:HGNC Symbol;Acc:HGNC:9848]	ENTREZGENE_ACC
474540	LIMS1	LIMS1	None	ENTREZGENE_ACC
474541	GCC2	ENSCAFG00845008498	GRIP and coiled-coil domain containing 2 [Source:HGNC Symbol;Acc:HGNC:23218]	ENTREZGENE_ACC
474542	SULT1C4	SULT1C4	sulfotransferase family 1C member 4 [Source:HGNC Symbol;Acc:HGNC:11457]	ENTREZGENE_ACC
474543	SULT1C2	SULT1C2	sulfotransferase family 1C member 2 [Source:HGNC Symbol;Acc:HGNC:11456]	ENTREZGENE_ACC
474545	MRPS9	MRPS9	mitochondrial ribosomal protein S9 [Source:HGNC Symbol;Acc:HGNC:14501]	ENTREZGENE_ACC
474546	SLC9A2	SLC9A2	solute carrier family 9 member A2 [Source:HGNC Symbol;Acc:HGNC:11072]	ENTREZGENE_ACC
474551	TBC1D8	TBC1D8	TBC1 domain family member 8 [Source:HGNC Symbol;Acc:HGNC:17791]	ENTREZGENE_ACC
474552	NPAS2	NPAS2	neuronal PAS domain protein 2 [Source:HGNC Symbol;Acc:HGNC:7895]	ENTREZGENE_ACC
474553	PDCL3	PDCL3	None	ENTREZGENE_ACC
474555	CHST10	CHST10	carbohydrate sulfotransferase 10 [Source:HGNC Symbol;Acc:HGNC:19650]	ENTREZGENE_ACC
474556	EIF5B	EIF5B	eukaryotic translation initiation factor 5B [Source:HGNC Symbol;Acc:HGNC:30793]	ENTREZGENE_ACC
474557	TXNDC9	TXNDC9	thioredoxin domain containing 9 [Source:HGNC Symbol;Acc:HGNC:24110]	ENTREZGENE_ACC
474559	MITD1	MITD1	microtubule interacting and trafficking domain containing 1 [Source:HGNC Symbol;Acc:HGNC:25207]	ENTREZGENE_ACC
474561	TSGA10	TSGA10	testis specific 10 [Source:HGNC Symbol;Acc:HGNC:14927]	ENTREZGENE_ACC
474562	COA5	MGAT4A	alpha-1,3-mannosyl-glycoprotein 4-beta-N-acetylglucosaminyltransferase A [Source:HGNC Symbol;Acc:HGNC:7047]	ENTREZGENE_ACC
474562	MGAT4A	MGAT4A	alpha-1,3-mannosyl-glycoprotein 4-beta-N-acetylglucosaminyltransferase A [Source:HGNC Symbol;Acc:HGNC:7047]	ENTREZGENE_ACC
474563	INPP4A	INPP4A	inositol polyphosphate-4-phosphatase type I A [Source:HGNC Symbol;Acc:HGNC:6074]	ENTREZGENE_ACC
474564	VWA3B	VWA3B	von Willebrand factor A domain containing 3B [Source:HGNC Symbol;Acc:HGNC:28385]	ENTREZGENE_ACC
474566	TMEM131	TMEM131	transmembrane protein 131 [Source:HGNC Symbol;Acc:HGNC:30366]	ENTREZGENE_ACC
474569	LMAN2L	LMAN2L	lectin, mannose binding 2 like [Source:HGNC Symbol;Acc:HGNC:19263]	ENTREZGENE_ACC
474570	DYNC2LI1	DYNC2LI1	dynein cytoplasmic 2 light intermediate chain 1 [Source:HGNC Symbol;Acc:HGNC:24595]	ENTREZGENE_ACC
474571	ABCG8	ABCG8	ATP binding cassette subfamily G member 8 [Source:HGNC Symbol;Acc:HGNC:13887]	ENTREZGENE_ACC
474572	LRPPRC	LRPPRC	leucine rich pentatricopeptide repeat containing [Source:HGNC Symbol;Acc:HGNC:15714]	ENTREZGENE_ACC
474573	PPM1B	PPM1B	protein phosphatase, Mg2+/Mn2+ dependent 1B [Source:HGNC Symbol;Acc:HGNC:9276]	ENTREZGENE_ACC
474574	PREPL	PREPL	prolyl endopeptidase like [Source:HGNC Symbol;Acc:HGNC:30228]	ENTREZGENE_ACC
474575	CAMKMT	CAMKMT	calmodulin-lysine N-methyltransferase [Source:HGNC Symbol;Acc:HGNC:26276]	ENTREZGENE_ACC
474578	EPAS1	EPAS1	endothelial PAS domain protein 1 [Source:HGNC Symbol;Acc:HGNC:3374]	ENTREZGENE_ACC
474581	SOCS5	SOCS5	suppressor of cytokine signaling 5 [Source:HGNC Symbol;Acc:HGNC:16852]	ENTREZGENE_ACC
474583	TTC7A	TTC7A	tetratricopeptide repeat domain 7A [Source:HGNC Symbol;Acc:HGNC:19750]	ENTREZGENE_ACC
474585	MSH6	MSH6	mutS homolog 6 [Source:HGNC Symbol;Acc:HGNC:7329]	ENTREZGENE_ACC
474586	PPP1R21	STON1	protein phosphatase 1 regulatory subunit 21 [Source:HGNC Symbol;Acc:HGNC:30595]	ENTREZGENE_ACC
474589	NRXN1	NRXN1	neurexin 1 [Source:HGNC Symbol;Acc:HGNC:8008]	ENTREZGENE_ACC
474592	ASB3	ASB3	ankyrin repeat and SOCS box containing 3 [Source:NCBI gene (formerly Entrezgene);Acc:474592]	ENTREZGENE_ACC
474593	ERLEC1	ERLEC1	endoplasmic reticulum lectin 1 [Source:HGNC Symbol;Acc:HGNC:25222]	ENTREZGENE_ACC
474594	PSME4	PSME4	proteasome activator subunit 4 [Source:HGNC Symbol;Acc:HGNC:20635]	ENTREZGENE_ACC
474596	C10H2orf73	ENSCAFG00845009286	None	ENTREZGENE_ACC
474598	RTN4	RTN4	reticulon 4 [Source:HGNC Symbol;Acc:HGNC:14085]	ENTREZGENE_ACC
474599	RPS27A	RPS27A	ribosomal protein S27a [Source:NCBI gene (formerly Entrezgene);Acc:474599]	ENTREZGENE_ACC
474600	MTIF2	MTIF2	mitochondrial translational initiation factor 2 [Source:HGNC Symbol;Acc:HGNC:7441]	ENTREZGENE_ACC
474602	CFAP36	CFAP36	cilia and flagella associated protein 36 [Source:HGNC Symbol;Acc:HGNC:30540]	ENTREZGENE_ACC
474603	PPP4R3B	PPP4R3B	protein phosphatase 4 regulatory subunit 3B [Source:HGNC Symbol;Acc:HGNC:29267]	ENTREZGENE_ACC
474605	VRK2	VRK2	VRK serine/threonine kinase 2 [Source:HGNC Symbol;Acc:HGNC:12719]	ENTREZGENE_ACC
474606	REL	REL	REL proto-oncogene, NF-kB subunit [Source:HGNC Symbol;Acc:HGNC:9954]	ENTREZGENE_ACC
474607	PEX13	PEX13	peroxisomal biogenesis factor 13 [Source:HGNC Symbol;Acc:HGNC:8855]	ENTREZGENE_ACC
474608	USP34	USP34	ubiquitin specific peptidase 34 [Source:HGNC Symbol;Acc:HGNC:20066]	ENTREZGENE_ACC
474609	XPO1	XPO1	exportin 1 [Source:HGNC Symbol;Acc:HGNC:12825]	ENTREZGENE_ACC
474611	None	None	None
474613	WDPCP	WDPCP	WD repeat containing planar cell polarity effector [Source:HGNC Symbol;Acc:HGNC:28027]	ENTREZGENE_ACC
474615	UGP2	UGP2	UDP-glucose pyrophosphorylase 2 [Source:HGNC Symbol;Acc:HGNC:12527]	ENTREZGENE_ACC
474616	VPS54	VPS54	VPS54 subunit of GARP complex [Source:HGNC Symbol;Acc:HGNC:18652]	ENTREZGENE_ACC
474618	AFTPH	AFTPH	aftiphilin [Source:HGNC Symbol;Acc:HGNC:25951]	ENTREZGENE_ACC
474619	MEIS1	MEIS1	Meis homeobox 1 [Source:HGNC Symbol;Acc:HGNC:7000]	ENTREZGENE_ACC
474621	ETAA1	ETAA1	ETAA1 activator of ATR kinase [Source:HGNC Symbol;Acc:HGNC:24648]	ENTREZGENE_ACC
474624	GFPT1	GFPT1	glutamine--fructose-6-phosphate transaminase 1 [Source:HGNC Symbol;Acc:HGNC:4241]	ENTREZGENE_ACC
474625	AAK1	AAK1	AP2 associated kinase 1 [Source:HGNC Symbol;Acc:HGNC:19679]	ENTREZGENE_ACC
474627	C10H2orf42	C10H2orf42	chromosome 2 open reading frame 42 [Source:HGNC Symbol;Acc:HGNC:26056]	ENTREZGENE_ACC
474629	ANKRD53	ENSCAFG00845028271	None	ENTREZGENE_ACC
474631	DMXL1	DMXL1	Dmx like 1 [Source:HGNC Symbol;Acc:HGNC:2937]	ENTREZGENE_ACC
474635	COMMD10	COMMD10	COMM domain containing 10 [Source:HGNC Symbol;Acc:HGNC:30201]	ENTREZGENE_ACC
474638	CCDC112	CCDC112	coiled-coil domain containing 112 [Source:HGNC Symbol;Acc:HGNC:28599]	ENTREZGENE_ACC
474639	TRIM36	TRIM36	tripartite motif containing 36 [Source:HGNC Symbol;Acc:HGNC:16280]	ENTREZGENE_ACC
474640	KCNN2	KCNN2	potassium calcium-activated channel subfamily N member 2 [Source:HGNC Symbol;Acc:HGNC:6291]	ENTREZGENE_ACC
474641	YTHDC2	ENSCAFG00845010459	None	ENTREZGENE_ACC
474643	RMND5B	RMND5B	required for meiotic nuclear division 5 homolog B [Source:HGNC Symbol;Acc:HGNC:26181]	ENTREZGENE_ACC
474645	CLK4	CLK4	CDC like kinase 4 [Source:HGNC Symbol;Acc:HGNC:13659]	ENTREZGENE_ACC
474648	ZFP2	ZFP2	ZFP2 zinc finger protein [Source:HGNC Symbol;Acc:HGNC:26138]	ENTREZGENE_ACC
474650	ZNF879	ZNF354C	zinc finger protein 879 [Source:HGNC Symbol;Acc:HGNC:37273]	ENTREZGENE_ACC
474651	RNF130	RNF130	ring finger protein 130 [Source:HGNC Symbol;Acc:HGNC:18280]	ENTREZGENE_ACC
474652	MAPK9	MAPK9	mitogen-activated protein kinase 9 [Source:HGNC Symbol;Acc:HGNC:6886]	ENTREZGENE_ACC
474653	GFPT2	GFPT2	glutamine-fructose-6-phosphate transaminase 2 [Source:HGNC Symbol;Acc:HGNC:4242]	ENTREZGENE_ACC
474655	LOC474655	ENSCAFG00845007964	None	ENTREZGENE_ACC
474657	SNX2	SNX2	sorting nexin 2 [Source:HGNC Symbol;Acc:HGNC:11173]	ENTREZGENE_ACC
474659	CEP120	CEP120	centrosomal protein 120 [Source:HGNC Symbol;Acc:HGNC:26690]	ENTREZGENE_ACC
474662	GRAMD2B	GRAMD2B	None	ENTREZGENE_ACC
474663	LMNB1	LMNB1	lamin B1 [Source:HGNC Symbol;Acc:HGNC:6637]	ENTREZGENE_ACC
474665	MEGF10	MEGF10	multiple EGF like domains 10 [Source:HGNC Symbol;Acc:HGNC:29634]	ENTREZGENE_ACC
474666	SLC27A6	SLC27A6	solute carrier family 27 member 6 [Source:HGNC Symbol;Acc:HGNC:11000]	ENTREZGENE_ACC
474670	ACSL6	ACSL6	acyl-CoA synthetase long chain family member 6 [Source:HGNC Symbol;Acc:HGNC:16496]	ENTREZGENE_ACC
474672	P4HA2	P4HA2	prolyl 4-hydroxylase subunit alpha 2 [Source:HGNC Symbol;Acc:HGNC:8547]	ENTREZGENE_ACC
474673	SLC22A4	SLC22A5	solute carrier family 22 member 5 [Source:HGNC Symbol;Acc:HGNC:10969]	ENTREZGENE_ACC
474673	SLC22A5	SLC22A5	solute carrier family 22 member 5 [Source:HGNC Symbol;Acc:HGNC:10969]	ENTREZGENE_ACC
474674	RAD50	RAD50	RAD50 double strand break repair protein [Source:HGNC Symbol;Acc:HGNC:9816]	ENTREZGENE_ACC
474675	KIF3A	KIF3A	kinesin family member 3A [Source:HGNC Symbol;Acc:HGNC:6319]	ENTREZGENE_ACC
474677	SEPTIN8	SEPTIN8	septin 8 [Source:HGNC Symbol;Acc:HGNC:16511]	ENTREZGENE_ACC
474678	AFF4	AFF4	AF4/FMR2 family member 4 [Source:HGNC Symbol;Acc:HGNC:17869]	ENTREZGENE_ACC
474680	HSPA4	HSPA4	heat shock protein family A (Hsp70) member 4 [Source:VGNC Symbol;Acc:VGNC:51724]	ENTREZGENE_ACC
474684	CAMLG	CAMLG	calcium modulating ligand [Source:HGNC Symbol;Acc:HGNC:1471]	ENTREZGENE_ACC
474685	DDX46	DDX46	DEAD-box helicase 46 [Source:HGNC Symbol;Acc:HGNC:18681]	ENTREZGENE_ACC
474688	SPOCK1	SPOCK1	SPARC (osteonectin), cwcv and kazal like domains proteoglycan 1 [Source:HGNC Symbol;Acc:HGNC:11251]	ENTREZGENE_ACC
474692	BRD8	BRD8	bromodomain containing 8 [Source:HGNC Symbol;Acc:HGNC:19874]	ENTREZGENE_ACC
474693	KIF20A	KIF20A	kinesin family member 20A [Source:HGNC Symbol;Acc:HGNC:9787]	ENTREZGENE_ACC
474695	KDM3B	KDM3B	lysine demethylase 3B [Source:HGNC Symbol;Acc:HGNC:1337]	ENTREZGENE_ACC
474697	HSPA9	HSPA9	heat shock protein family A (Hsp70) member 9 [Source:HGNC Symbol;Acc:HGNC:5244]	ENTREZGENE_ACC
474698	CTNNA1	CTNNA1	catenin alpha 1 [Source:HGNC Symbol;Acc:HGNC:2509]	ENTREZGENE_ACC
474699	SIL1	SIL1	SIL1 nucleotide exchange factor [Source:HGNC Symbol;Acc:HGNC:24624]	ENTREZGENE_ACC
474700	MATR3	MATR3	matrin 3 [Source:NCBI gene (formerly Entrezgene);Acc:474700]	ENTREZGENE_ACC
474702	UHRF2	UHRF2	ubiquitin like with PHD and ring finger domains 2 [Source:HGNC Symbol;Acc:HGNC:12557]	ENTREZGENE_ACC
474703	LOC610717	PSMD5	None	ENTREZGENE_ACC
474703	PSMD5	PSMD5	None	ENTREZGENE_ACC
474704	KDM4C	KDM4C	lysine demethylase 4C [Source:HGNC Symbol;Acc:HGNC:17071]	ENTREZGENE_ACC
474708	MPDZ	MPDZ	multiple PDZ domain crumbs cell polarity complex component [Source:HGNC Symbol;Acc:HGNC:7208]	ENTREZGENE_ACC
474709	NFIB	NFIB	nuclear factor I B [Source:HGNC Symbol;Acc:HGNC:7785]	ENTREZGENE_ACC
474710	TTC39B	TTC39B	tetratricopeptide repeat domain 39B [Source:HGNC Symbol;Acc:HGNC:23704]	ENTREZGENE_ACC
474712	PSIP1	ENSCAFG00845025301	None	ENTREZGENE_ACC
474713	CCDC171	CCDC171	coiled-coil domain containing 171 [Source:HGNC Symbol;Acc:HGNC:29828]	ENTREZGENE_ACC
474717	ADAMTSL1	ADAMTSL1	ADAMTS like 1 [Source:HGNC Symbol;Acc:HGNC:14632]	ENTREZGENE_ACC
474718	SAXO1	SAXO1	stabilizer of axonemal microtubules 1 [Source:HGNC Symbol;Acc:HGNC:28566]	ENTREZGENE_ACC
474729	MTAP	MTAP	methylthioadenosine phosphorylase [Source:HGNC Symbol;Acc:HGNC:7413]	ENTREZGENE_ACC
474732	CAAP1	CAAP1	caspase activity and apoptosis inhibitor 1 [Source:HGNC Symbol;Acc:HGNC:25834]	ENTREZGENE_ACC
474733	PLAA	PLAA	phospholipase A2 activating protein [Source:HGNC Symbol;Acc:HGNC:9043]	ENTREZGENE_ACC
474734	IFT74	IFT74	intraflagellar transport 74 [Source:HGNC Symbol;Acc:HGNC:21424]	ENTREZGENE_ACC
474740	SMU1	SMU1	SMU1 DNA replication regulator and spliceosomal factor [Source:HGNC Symbol;Acc:HGNC:18247]	ENTREZGENE_ACC
474742	AQP7	AQP3	None	ENTREZGENE_ACC
474747	MYORG	MYORG	myogenesis regulating glycosidase (putative) [Source:HGNC Symbol;Acc:HGNC:19918]	ENTREZGENE_ACC
474749	DNAI1	DNAI1	dynein axonemal intermediate chain 1 [Source:HGNC Symbol;Acc:HGNC:2954]	ENTREZGENE_ACC
474753	DNAJB5	DNAJB5	DnaJ heat shock protein family (Hsp40) member B5 [Source:HGNC Symbol;Acc:HGNC:14887]	ENTREZGENE_ACC
474754	PIGO	PIGO	phosphatidylinositol glycan anchor biosynthesis class O [Source:HGNC Symbol;Acc:HGNC:23215]	ENTREZGENE_ACC
474755	STOML2	STOML2	stomatin like 2 [Source:HGNC Symbol;Acc:HGNC:14559]	ENTREZGENE_ACC
474756	FAM214B	FAM214B	family with sequence similarity 214 member B [Source:HGNC Symbol;Acc:HGNC:25666]	ENTREZGENE_ACC
474760	GBA2	GBA2	glucosylceramidase beta 2 [Source:HGNC Symbol;Acc:HGNC:18986]	ENTREZGENE_ACC
474762	NPR2	NPR2	natriuretic peptide receptor 2 [Source:HGNC Symbol;Acc:HGNC:7944]	ENTREZGENE_ACC
474766	RNF38	RNF38	ring finger protein 38 [Source:HGNC Symbol;Acc:HGNC:18052]	ENTREZGENE_ACC
474767	POLR1E	POLR1E	RNA polymerase I subunit E [Source:HGNC Symbol;Acc:HGNC:17631]	ENTREZGENE_ACC
474769	CCDC180	ENSCAFG00845014224	None	ENTREZGENE_ACC
474770	TDRD7	TDRD7	tudor domain containing 7 [Source:HGNC Symbol;Acc:HGNC:30831]	ENTREZGENE_ACC
474771	TMOD1	TMOD1	tropomodulin 1 [Source:HGNC Symbol;Acc:HGNC:11871]	ENTREZGENE_ACC
474772	NCBP1	NCBP1	nuclear cap binding protein subunit 1 [Source:HGNC Symbol;Acc:HGNC:7658]	ENTREZGENE_ACC
474773	TRMO	TRMO	tRNA methyltransferase O [Source:HGNC Symbol;Acc:HGNC:30967]	ENTREZGENE_ACC
474774	HEMGN	ENSCAFG00845006327	None	ENTREZGENE_ACC
474775	ANP32B	ANP32B	acidic nuclear phosphoprotein 32 family member B [Source:HGNC Symbol;Acc:HGNC:16677]	ENTREZGENE_ACC
474777	GALNT12	GALNT12	polypeptide N-acetylgalactosaminyltransferase 12 [Source:HGNC Symbol;Acc:HGNC:19877]	ENTREZGENE_ACC
474778	COL15A1	COL15A1	collagen type XV alpha 1 chain [Source:HGNC Symbol;Acc:HGNC:2192]	ENTREZGENE_ACC
474780	ALG2	ALG2	ALG2 alpha-1,3/1,6-mannosyltransferase [Source:HGNC Symbol;Acc:HGNC:23159]	ENTREZGENE_ACC
474781	ERP44	ERP44	endoplasmic reticulum protein 44 [Source:HGNC Symbol;Acc:HGNC:18311]	ENTREZGENE_ACC
474782	TEX10	TEX10	testis expressed 10 [Source:HGNC Symbol;Acc:HGNC:25988]	ENTREZGENE_ACC
474786	ZNF189	ZNF189	zinc finger protein 189 [Source:HGNC Symbol;Acc:HGNC:12980]	ENTREZGENE_ACC
474787	ALDOB	ALDOB	aldolase, fructose-bisphosphate B [Source:HGNC Symbol;Acc:HGNC:417]	ENTREZGENE_ACC
474788	RNF20	RNF20	ring finger protein 20 [Source:HGNC Symbol;Acc:HGNC:10062]	ENTREZGENE_ACC
474789	GRIN3A	GRIN3A	glutamate ionotropic receptor NMDA type subunit 3A [Source:HGNC Symbol;Acc:HGNC:16767]	ENTREZGENE_ACC
474791	LOC474791	NIPSNAP3A	nipsnap homolog 3A [Source:HGNC Symbol;Acc:HGNC:23619]	ENTREZGENE_ACC
474791	LOC481650	NIPSNAP3A	nipsnap homolog 3A [Source:HGNC Symbol;Acc:HGNC:23619]	ENTREZGENE_ACC
474792	SLC44A1	SLC44A1	solute carrier family 44 member 1 [Source:HGNC Symbol;Acc:HGNC:18798]	ENTREZGENE_ACC
474793	FSD1L	FSD1L	fibronectin type III and SPRY domain containing 1 like [Source:HGNC Symbol;Acc:HGNC:13753]	ENTREZGENE_ACC
474795	ACTL7A	ACTL7A	actin like 7A [Source:HGNC Symbol;Acc:HGNC:161]	ENTREZGENE_ACC
474797	EPB41L4B	EPB41L4B	erythrocyte membrane protein band 4.1 like 4B [Source:HGNC Symbol;Acc:HGNC:19818]	ENTREZGENE_ACC
474798	TXN	ENSCAFG00845013183	None	ENTREZGENE_ACC
474799	SVEP1	SVEP1	sushi, von Willebrand factor type A, EGF and pentraxin domain containing 1 [Source:HGNC Symbol;Acc:HGNC:15985]	ENTREZGENE_ACC
474800	LPAR1	LPAR1	lysophosphatidic acid receptor 1 [Source:HGNC Symbol;Acc:HGNC:3166]	ENTREZGENE_ACC
474807	PRPF4	PRPF4	pre-mRNA processing factor 4 [Source:HGNC Symbol;Acc:HGNC:17349]	ENTREZGENE_ACC
474809	ZNF618	ZNF618	zinc finger protein 618 [Source:HGNC Symbol;Acc:HGNC:29416]	ENTREZGENE_ACC
474811	COL27A1	ENSCAFG00845009506	None	ENTREZGENE_ACC
474816	C5	C5	complement C5 [Source:HGNC Symbol;Acc:HGNC:1331]	ENTREZGENE_ACC
474817	CNTRL	CNTRL	centriolin [Source:HGNC Symbol;Acc:HGNC:1858]	ENTREZGENE_ACC
474818	RAB14	ENSCAFG00845015886	None	ENTREZGENE_ACC
474820	ENPP3	ENPP3	None	ENTREZGENE_ACC
474822	MED23	MED23	None	ENTREZGENE_ACC
474823	ARG1	ENSCAFG00845006568	None	ENTREZGENE_ACC
474825	GNL1	GNL1	None	ENTREZGENE_ACC
474826	ABCF1	ABCF1	ATP binding cassette subfamily F member 1 [Source:HGNC Symbol;Acc:HGNC:70]	ENTREZGENE_ACC
474827	MRPS18B	MRPS18B	mitochondrial ribosomal protein S18B [Source:HGNC Symbol;Acc:HGNC:14516]	ENTREZGENE_ACC
474830	TUBB	TUBB	tubulin beta class I [Source:HGNC Symbol;Acc:HGNC:20778]	ENTREZGENE_ACC
474831	FLOT1	FLOT1	flotillin 1 [Source:HGNC Symbol;Acc:HGNC:3757]	ENTREZGENE_ACC
474833	VARS2	VARS2	valyl-tRNA synthetase 2, mitochondrial [Source:HGNC Symbol;Acc:HGNC:21642]	ENTREZGENE_ACC
474834	CCHCR1	PSORS1C2	coiled-coil alpha-helical rod protein 1 [Source:HGNC Symbol;Acc:HGNC:13930]	ENTREZGENE_ACC
474834	LOC100682937	PSORS1C2	coiled-coil alpha-helical rod protein 1 [Source:HGNC Symbol;Acc:HGNC:13930]	ENTREZGENE_ACC
474835	TCF19	TCF19	transcription factor 19 [Source:HGNC Symbol;Acc:HGNC:11629]	ENTREZGENE_ACC
474837	LOC119875949	STIP1	None	ENTREZGENE_ACC
474837	STIP1	STIP1	None	ENTREZGENE_ACC
474839	DDX39B	DDX39B	DExD-box helicase 39B [Source:NCBI gene (formerly Entrezgene);Acc:474839]	ENTREZGENE_ACC
474842	BAG6	BAG6	BAG cochaperone 6 [Source:HGNC Symbol;Acc:HGNC:13919]	ENTREZGENE_ACC
474845	ABHD16A	ABHD16A	abhydrolase domain containing 16A, phospholipase [Source:HGNC Symbol;Acc:HGNC:13921]	ENTREZGENE_ACC
474848	MSH5	MSH5	mutS homolog 5 [Source:HGNC Symbol;Acc:HGNC:7328]	ENTREZGENE_ACC
474850	LOC474850	HSPA1L	heat shock protein family A (Hsp70) member 1 like [Source:HGNC Symbol;Acc:HGNC:5234]	ENTREZGENE_ACC
474851	EHMT2	EHMT2	euchromatic histone lysine methyltransferase 2 [Source:HGNC Symbol;Acc:HGNC:14129]	ENTREZGENE_ACC
474853	C2	C2	complement C2 [Source:HGNC Symbol;Acc:HGNC:1248]	ENTREZGENE_ACC
474854	NELFE	NELFE	negative elongation factor complex member E [Source:HGNC Symbol;Acc:HGNC:13974]	ENTREZGENE_ACC
474855	ATF6B	ATF6B	activating transcription factor 6 beta [Source:HGNC Symbol;Acc:HGNC:2349]	ENTREZGENE_ACC
474856	PPT2	PPT2	palmitoyl-protein thioesterase 2 [Source:HGNC Symbol;Acc:HGNC:9326]	ENTREZGENE_ACC
474857	AGPAT1	AGPAT1	1-acylglycerol-3-phosphate O-acyltransferase 1 [Source:HGNC Symbol;Acc:HGNC:324]	ENTREZGENE_ACC
474861	DLA-DQA1	DLA-DQA1	major histocompatibility complex, class II, DQ alpha 1 [Source:NCBI gene (formerly Entrezgene);Acc:474861]	ENTREZGENE_ACC
474864	DLA-DOB	TAP2	major histocompatibility complex, class II, DO beta [Source:NCBI gene (formerly Entrezgene);Acc:607786]	ENTREZGENE_ACC
474864	TAP2	TAP2	major histocompatibility complex, class II, DO beta [Source:NCBI gene (formerly Entrezgene);Acc:607786]	ENTREZGENE_ACC
474866	PSMB8	PSMB8	proteasome 20S subunit beta 8 [Source:NCBI gene (formerly Entrezgene);Acc:474865]	ENTREZGENE_ACC
474866	TAP1	PSMB8	proteasome 20S subunit beta 8 [Source:NCBI gene (formerly Entrezgene);Acc:474865]	ENTREZGENE_ACC
474867	PSMB9	PSMB9	proteasome 20S subunit beta 9 [Source:NCBI gene (formerly Entrezgene);Acc:474867]	ENTREZGENE_ACC
474868	BRD2	BRD2	bromodomain containing 2 [Source:NCBI gene (formerly Entrezgene);Acc:474868]	ENTREZGENE_ACC
474871	VPS52	VPS52	VPS52 subunit of GARP complex [Source:NCBI gene (formerly Entrezgene);Acc:474871]	ENTREZGENE_ACC
474873	DAXX	DAXX	death domain associated protein [Source:HGNC Symbol;Acc:HGNC:2681]	ENTREZGENE_ACC
474881	TAF11	TAF11	TATA-box binding protein associated factor 11 [Source:HGNC Symbol;Acc:HGNC:11544]	ENTREZGENE_ACC
474883	TCP11	TCP11	t-complex 11 [Source:HGNC Symbol;Acc:HGNC:11658]	ENTREZGENE_ACC
474886	ARMC12	ARMC12	armadillo repeat containing 12 [Source:HGNC Symbol;Acc:HGNC:21099]	ENTREZGENE_ACC
474887	SRPK1	SRPK1	SRSF protein kinase 1 [Source:HGNC Symbol;Acc:HGNC:11305]	ENTREZGENE_ACC
474888	SLC26A8	SLC26A8	solute carrier family 26 member 8 [Source:HGNC Symbol;Acc:HGNC:14468]	ENTREZGENE_ACC
474889	KCTD20	KCTD20	potassium channel tetramerization domain containing 20 [Source:HGNC Symbol;Acc:HGNC:21052]	ENTREZGENE_ACC
474892	C12H6orf89	C12H6orf89	chromosome 6 open reading frame 89 [Source:HGNC Symbol;Acc:HGNC:21114]	ENTREZGENE_ACC
474893	MDGA1	MDGA1	MAM domain containing glycosylphosphatidylinositol anchor 1 [Source:HGNC Symbol;Acc:HGNC:19267]	ENTREZGENE_ACC
474895	DNAH8	DNAH8	dynein axonemal heavy chain 8 [Source:HGNC Symbol;Acc:HGNC:2952]	ENTREZGENE_ACC
474898	LOC119863908	TREM2	None	ENTREZGENE_ACC
474898	TREM2	TREM2	None	ENTREZGENE_ACC
474899	USP49	USP49	ubiquitin specific peptidase 49 [Source:HGNC Symbol;Acc:HGNC:20078]	ENTREZGENE_ACC
474900	BYSL	BYSL	bystin like [Source:HGNC Symbol;Acc:HGNC:1157]	ENTREZGENE_ACC
474902	GUCA1B	GUCA1B	guanylate cyclase activator 1B [Source:HGNC Symbol;Acc:HGNC:4679]	ENTREZGENE_ACC
474902	MRPS10	GUCA1B	guanylate cyclase activator 1B [Source:HGNC Symbol;Acc:HGNC:4679]	ENTREZGENE_ACC
474903	UBR2	UBR2	ubiquitin protein ligase E3 component n-recognin 2 [Source:HGNC Symbol;Acc:HGNC:21289]	ENTREZGENE_ACC
474904	BICRAL	BICRAL	BICRA like chromatin remodeling complex associated protein [Source:HGNC Symbol;Acc:HGNC:21111]	ENTREZGENE_ACC
474905	GNMT	GNMT	glycine N-methyltransferase [Source:HGNC Symbol;Acc:HGNC:4415]	ENTREZGENE_ACC
474907	KLHDC3	KLHDC3	kelch domain containing 3 [Source:HGNC Symbol;Acc:HGNC:20704]	ENTREZGENE_ACC
474907	RRP36	KLHDC3	kelch domain containing 3 [Source:HGNC Symbol;Acc:HGNC:20704]	ENTREZGENE_ACC
474908	MRPL2	MRPL2	mitochondrial ribosomal protein L2 [Source:HGNC Symbol;Acc:HGNC:14056]	ENTREZGENE_ACC
474909	KLC4	KLC4	kinesin light chain 4 [Source:HGNC Symbol;Acc:HGNC:21624]	ENTREZGENE_ACC
474913	XPO5	XPO5	exportin 5 [Source:HGNC Symbol;Acc:HGNC:17675]	ENTREZGENE_ACC
474915	POLH	POLH	DNA polymerase eta [Source:HGNC Symbol;Acc:HGNC:9181]	ENTREZGENE_ACC
474916	MAD2L1BP	MAD2L1BP	MAD2L1 binding protein [Source:HGNC Symbol;Acc:HGNC:21059]	ENTREZGENE_ACC
474917	MRPS18A	MRPS18A	mitochondrial ribosomal protein S18A [Source:HGNC Symbol;Acc:HGNC:14515]	ENTREZGENE_ACC
474919	HSP90AB1	HSP90AB1	heat shock protein 90 alpha family class B member 1 [Source:HGNC Symbol;Acc:HGNC:5258]	ENTREZGENE_ACC
474920	AARS2	AARS2	alanyl-tRNA synthetase 2, mitochondrial [Source:HGNC Symbol;Acc:HGNC:21022]	ENTREZGENE_ACC
474921	CDC5L	CDC5L	cell division cycle 5 like [Source:HGNC Symbol;Acc:HGNC:1743]	ENTREZGENE_ACC
474922	SUPT3H	SUPT3H	SPT3 homolog, SAGA and STAGA complex component [Source:HGNC Symbol;Acc:HGNC:11466]	ENTREZGENE_ACC
474925	TDRD6	TDRD6	tudor domain containing 6 [Source:HGNC Symbol;Acc:HGNC:21339]	ENTREZGENE_ACC
474926	ADGRF5	ADGRF5	adhesion G protein-coupled receptor F5 [Source:HGNC Symbol;Acc:HGNC:19030]	ENTREZGENE_ACC
474927	ADGRF1	ADGRF1	adhesion G protein-coupled receptor F1 [Source:HGNC Symbol;Acc:HGNC:18990]	ENTREZGENE_ACC
474928	CD2AP	CD2AP	CD2 associated protein [Source:HGNC Symbol;Acc:HGNC:14258]	ENTREZGENE_ACC
474930	MMUT	MMUT	methylmalonyl-CoA mutase [Source:HGNC Symbol;Acc:HGNC:7526]	ENTREZGENE_ACC
474931	CENPQ	CENPQ	centromere protein Q [Source:HGNC Symbol;Acc:HGNC:21347]	ENTREZGENE_ACC
474932	CRISP2	CRISP2	cysteine rich secretory protein 3 [Source:HGNC Symbol;Acc:HGNC:16904]	ENTREZGENE_ACC
474932	LOC481834	CRISP2	cysteine rich secretory protein 3 [Source:HGNC Symbol;Acc:HGNC:16904]	ENTREZGENE_ACC
474933	PGK2	PGK2	phosphoglycerate kinase 2 [Source:HGNC Symbol;Acc:HGNC:8898]	ENTREZGENE_ACC
474934	PKHD1	PKHD1	PKHD1 ciliary IPT domain containing fibrocystin/polyductin [Source:HGNC Symbol;Acc:HGNC:9016]	ENTREZGENE_ACC
474935	EFHC1	EFHC1	EF-hand domain containing 1 [Source:HGNC Symbol;Acc:HGNC:16406]	ENTREZGENE_ACC
474936	TRAM2	TRAM2	translocation associated membrane protein 2 [Source:HGNC Symbol;Acc:HGNC:16855]	ENTREZGENE_ACC
474940	FBXO9	FBXO9	F-box protein 9 [Source:NCBI gene (formerly Entrezgene);Acc:474940]	ENTREZGENE_ACC
474943	MLIP	MLIP	muscular LMNA interacting protein [Source:HGNC Symbol;Acc:HGNC:21355]	ENTREZGENE_ACC
474944	BMP5	BMP5	bone morphogenetic protein 5 [Source:HGNC Symbol;Acc:HGNC:1072]	ENTREZGENE_ACC
474945	COL21A1	COL21A1	collagen type XXI alpha 1 chain [Source:HGNC Symbol;Acc:HGNC:17025]	ENTREZGENE_ACC
474948	DST	DST	dystonin [Source:HGNC Symbol;Acc:HGNC:1090]	ENTREZGENE_ACC
474949	KIAA1586	ZNF451	zinc finger protein 451 [Source:HGNC Symbol;Acc:HGNC:21091]	ENTREZGENE_ACC
474949	ZNF451	ZNF451	zinc finger protein 451 [Source:HGNC Symbol;Acc:HGNC:21091]	ENTREZGENE_ACC
474950	PRIM2	PRIM2	None	ENTREZGENE_ACC
474960	FAM135A	FAM135A	family with sequence similarity 135 member A [Source:HGNC Symbol;Acc:HGNC:21084]	ENTREZGENE_ACC
474965	KCNQ5	KCNQ5	potassium voltage-gated channel subfamily Q member 5 [Source:HGNC Symbol;Acc:HGNC:6299]	ENTREZGENE_ACC
474967	MTO1	MTO1	mitochondrial tRNA translation optimization 1 [Source:HGNC Symbol;Acc:HGNC:19261]	ENTREZGENE_ACC
474969	SLC17A5	SLC17A5	solute carrier family 17 member 5 [Source:HGNC Symbol;Acc:HGNC:10933]	ENTREZGENE_ACC
474970	CD109	CD109	CD109 molecule [Source:HGNC Symbol;Acc:HGNC:21685]	ENTREZGENE_ACC
474976	PHIP	PHIP	pleckstrin homology domain interacting protein [Source:HGNC Symbol;Acc:HGNC:15673]	ENTREZGENE_ACC
474980	DOP1A	DOP1A	DOP1 leucine zipper like protein A [Source:HGNC Symbol;Acc:HGNC:21194]	ENTREZGENE_ACC
474981	PGM3	PGM3	phosphoglucomutase 3 [Source:HGNC Symbol;Acc:HGNC:8907]	ENTREZGENE_ACC
474982	CYB5R4	CYB5R4	cytochrome b5 reductase 4 [Source:HGNC Symbol;Acc:HGNC:20147]	ENTREZGENE_ACC
474983	CEP162	CEP162	centrosomal protein 162 [Source:HGNC Symbol;Acc:HGNC:21107]	ENTREZGENE_ACC
474984	NT5E	NT5E	5'-nucleotidase ecto [Source:HGNC Symbol;Acc:HGNC:8021]	ENTREZGENE_ACC
474985	SNX14	SNX14	sorting nexin 14 [Source:HGNC Symbol;Acc:HGNC:14977]	ENTREZGENE_ACC
474986	SYNCRIP	SYNCRIP	synaptotagmin binding cytoplasmic RNA interacting protein [Source:HGNC Symbol;Acc:HGNC:16918]	ENTREZGENE_ACC
474989	C12H6orf163	C12H6orf163	chromosome 6 open reading frame 163 [Source:HGNC Symbol;Acc:HGNC:21403]	ENTREZGENE_ACC
474990	CFAP206	ENSCAFG00845005679	None	ENTREZGENE_ACC
474991	ORC3	ORC3	origin recognition complex subunit 3 [Source:HGNC Symbol;Acc:HGNC:8489]	ENTREZGENE_ACC
474992	SRSF12	SRSF12	serine and arginine rich splicing factor 12 [Source:HGNC Symbol;Acc:HGNC:21220]	ENTREZGENE_ACC
474994	RRAGD	RRAGD	Ras related GTP binding D [Source:HGNC Symbol;Acc:HGNC:19903]	ENTREZGENE_ACC
474995	MDN1	MDN1	midasin AAA ATPase 1 [Source:HGNC Symbol;Acc:HGNC:18302]	ENTREZGENE_ACC
474997	EPHA7	EPHA7	EPH receptor A7 [Source:HGNC Symbol;Acc:HGNC:3390]	ENTREZGENE_ACC
474999	UFL1	UFL1	UFM1 specific ligase 1 [Source:HGNC Symbol;Acc:HGNC:23039]	ENTREZGENE_ACC
475003	FAXC	FAXC	failed axon connections homolog, metaxin like GST domain containing [Source:HGNC Symbol;Acc:HGNC:20742]	ENTREZGENE_ACC
475004	COQ3	COQ3	coenzyme Q3, methyltransferase [Source:HGNC Symbol;Acc:HGNC:18175]	ENTREZGENE_ACC
475005	PNISR	PNISR	PNN interacting serine and arginine rich protein [Source:HGNC Symbol;Acc:HGNC:21222]	ENTREZGENE_ACC
475008	ASCC3	ASCC3	activating signal cointegrator 1 complex subunit 3 [Source:HGNC Symbol;Acc:HGNC:18697]	ENTREZGENE_ACC
475010	HACE1	HACE1	HECT domain and ankyrin repeat containing E3 ubiquitin protein ligase 1 [Source:HGNC Symbol;Acc:HGNC:21033]	ENTREZGENE_ACC
475012	CRYBG1	CRYBG1	crystallin beta-gamma domain containing 1 [Source:HGNC Symbol;Acc:HGNC:356]	ENTREZGENE_ACC
475013	RTN4IP1	RTN4IP1	reticulon 4 interacting protein 1 [Source:HGNC Symbol;Acc:HGNC:18647]	ENTREZGENE_ACC
475014	QRSL1	QRSL1	glutaminyl-tRNA amidotransferase subunit QRSL1 [Source:HGNC Symbol;Acc:HGNC:21020]	ENTREZGENE_ACC
475016	SEC63	SEC63	SEC63 homolog, protein translocation regulator [Source:HGNC Symbol;Acc:HGNC:21082]	ENTREZGENE_ACC
475017	NR2E1	NR2E1	nuclear receptor subfamily 2 group E member 1 [Source:HGNC Symbol;Acc:HGNC:7973]	ENTREZGENE_ACC
475018	CEP57L1	CEP57L1	centrosomal protein 57 like 1 [Source:HGNC Symbol;Acc:HGNC:21561]	ENTREZGENE_ACC
475021	None	None	None
475022	None	None	None
475023	FIG4	FIG4	FIG4 phosphoinositide 5-phosphatase [Source:NCBI gene (formerly Entrezgene);Acc:475023]	ENTREZGENE_ACC
475024	WASF1	WASF1	WASP family member 1 [Source:HGNC Symbol;Acc:HGNC:12732]	ENTREZGENE_ACC
475025	CDC40	CDC40	cell division cycle 40 [Source:HGNC Symbol;Acc:HGNC:17350]	ENTREZGENE_ACC
475027	SLC22A16	SLC22A16	solute carrier family 22 member 16 [Source:HGNC Symbol;Acc:HGNC:20302]	ENTREZGENE_ACC
475029	RPF2	RPF2	ribosome production factor 2 homolog [Source:HGNC Symbol;Acc:HGNC:20870]	ENTREZGENE_ACC
475031	TRAF3IP2	TRAF3IP2	TRAF3 interacting protein 2 [Source:HGNC Symbol;Acc:HGNC:1343]	ENTREZGENE_ACC
475032	FYN	FYN	FYN proto-oncogene, Src family tyrosine kinase [Source:HGNC Symbol;Acc:HGNC:4037]	ENTREZGENE_ACC
475034	LAMA4	LAMA4	laminin subunit alpha 4 [Source:HGNC Symbol;Acc:HGNC:6484]	ENTREZGENE_ACC
475035	HDAC2	HDAC2	histone deacetylase 2 [Source:HGNC Symbol;Acc:HGNC:4853]	ENTREZGENE_ACC
475036	NT5DC1	NT5DC1	5'-nucleotidase domain containing 1 [Source:HGNC Symbol;Acc:HGNC:21556]	ENTREZGENE_ACC
475037	DYNLT2	PHF10	PHD finger protein 10 [Source:HGNC Symbol;Acc:HGNC:18250]	ENTREZGENE_ACC
475037	PHF10	PHF10	PHD finger protein 10 [Source:HGNC Symbol;Acc:HGNC:18250]	ENTREZGENE_ACC
475039	ERMARD	ENSCAFG00845021897	None	ENTREZGENE_ACC
475045	STK3	STK3	serine/threonine kinase 3 [Source:HGNC Symbol;Acc:HGNC:11406]	ENTREZGENE_ACC
475046	RGS22	RGS22	regulator of G protein signaling 22 [Source:HGNC Symbol;Acc:HGNC:24499]	ENTREZGENE_ACC
475049	RNF19A	RNF19A	ring finger protein 19A, RBR E3 ubiquitin protein ligase [Source:HGNC Symbol;Acc:HGNC:13432]	ENTREZGENE_ACC
475050	ANKRD46	SNX31	sorting nexin 31 [Source:HGNC Symbol;Acc:HGNC:28605]	ENTREZGENE_ACC
475050	SNX31	SNX31	sorting nexin 31 [Source:HGNC Symbol;Acc:HGNC:28605]	ENTREZGENE_ACC
475055	UBR5	UBR5	ubiquitin protein ligase E3 component n-recognin 5 [Source:HGNC Symbol;Acc:HGNC:16806]	ENTREZGENE_ACC
475057	ODF1	ODF1	outer dense fiber of sperm tails 1 [Source:HGNC Symbol;Acc:HGNC:8113]	ENTREZGENE_ACC
475058	AZIN1	AZIN1	antizyme inhibitor 1 [Source:NCBI gene (formerly Entrezgene);Acc:475058]	ENTREZGENE_ACC
475061	ATP6V1C1	ATP6V1C1	ATPase H+ transporting V1 subunit C1 [Source:HGNC Symbol;Acc:HGNC:856]	ENTREZGENE_ACC
475064	SLC25A32	SLC25A32	solute carrier family 25 member 32 [Source:HGNC Symbol;Acc:HGNC:29683]	ENTREZGENE_ACC
475065	DCAF13	DCAF13	DDB1 and CUL4 associated factor 13 [Source:HGNC Symbol;Acc:HGNC:24535]	ENTREZGENE_ACC
475066	RIMS2	RIMS2	regulating synaptic membrane exocytosis 2 [Source:HGNC Symbol;Acc:HGNC:17283]	ENTREZGENE_ACC
475070	EIF3E	EIF3E	eukaryotic translation initiation factor 3 subunit E [Source:HGNC Symbol;Acc:HGNC:3277]	ENTREZGENE_ACC
475073	NUDCD1	NUDCD1	NudC domain containing 1 [Source:HGNC Symbol;Acc:HGNC:24306]	ENTREZGENE_ACC
475075	PKHD1L1	PKHD1L1	PKHD1 like 1 [Source:HGNC Symbol;Acc:HGNC:20313]	ENTREZGENE_ACC
475084	TAF2	TAF2	TATA-box binding protein associated factor 2 [Source:HGNC Symbol;Acc:HGNC:11536]	ENTREZGENE_ACC
475085	COL14A1	COL14A1	collagen type XIV alpha 1 chain [Source:HGNC Symbol;Acc:HGNC:2191]	ENTREZGENE_ACC
475088	TBC1D31	TBC1D31	TBC1 domain family member 31 [Source:HGNC Symbol;Acc:HGNC:30888]	ENTREZGENE_ACC
475089	ZHX1	ZHX1	zinc fingers and homeoboxes 1 [Source:HGNC Symbol;Acc:HGNC:12871]	ENTREZGENE_ACC
475090	ATAD2	ATAD2	ATPase family AAA domain containing 2 [Source:HGNC Symbol;Acc:HGNC:30123]	ENTREZGENE_ACC
475091	FBXO32	FBXO32	F-box protein 32 [Source:HGNC Symbol;Acc:HGNC:16731]	ENTREZGENE_ACC
475093	TATDN1	TATDN1	TatD DNase domain containing 1 [Source:HGNC Symbol;Acc:HGNC:24220]	ENTREZGENE_ACC
475095	WASHC5	WASHC5	WASH complex subunit 5 [Source:HGNC Symbol;Acc:HGNC:28984]	ENTREZGENE_ACC
475102	EFR3A	EFR3A	EFR3 homolog A [Source:HGNC Symbol;Acc:HGNC:28970]	ENTREZGENE_ACC
475103	KCNQ3	KCNQ3	potassium voltage-gated channel subfamily Q member 3 [Source:HGNC Symbol;Acc:HGNC:6297]	ENTREZGENE_ACC
475104	DNAAF11	DNAAF11	dynein axonemal assembly factor 11 [Source:HGNC Symbol;Acc:HGNC:16725]	ENTREZGENE_ACC
475106	KHDRBS3	KHDRBS3	KH RNA binding domain containing, signal transduction associated 3 [Source:HGNC Symbol;Acc:HGNC:18117]	ENTREZGENE_ACC
475107	AGO2	AGO2	argonaute RISC catalytic component 2 [Source:HGNC Symbol;Acc:HGNC:3263]	ENTREZGENE_ACC
475108	PTK2	PTK2	protein tyrosine kinase 2 [Source:HGNC Symbol;Acc:HGNC:9611]	ENTREZGENE_ACC
475111	LOC475111	ENSCAFG00845014062	None	ENTREZGENE_ACC
475117	None	None	None
475125	SLC52A2	SLC52A2	None	ENTREZGENE_ACC
475126	CPSF1	CPSF1	cleavage and polyadenylation specific factor 1 [Source:HGNC Symbol;Acc:HGNC:2324]	ENTREZGENE_ACC
475127	TONSL	TONSL	tonsoku like, DNA repair protein [Source:HGNC Symbol;Acc:HGNC:7801]	ENTREZGENE_ACC
475129	ZNF7	ZNF7	zinc finger protein 7 [Source:HGNC Symbol;Acc:HGNC:13139]	ENTREZGENE_ACC
475130	RPL8	RPL8	None	ENTREZGENE_ACC
475133	HYKK	HYKK	hydroxylysine kinase [Source:HGNC Symbol;Acc:HGNC:34403]	ENTREZGENE_ACC
475134	IREB2	IREB2	iron responsive element binding protein 2 [Source:HGNC Symbol;Acc:HGNC:6115]	ENTREZGENE_ACC
475135	LIMCH1	LIMCH1	LIM and calponin homology domains 1 [Source:HGNC Symbol;Acc:HGNC:29191]	ENTREZGENE_ACC
475139	FRYL	FRYL	FRY like transcription coactivator [Source:HGNC Symbol;Acc:HGNC:29127]	ENTREZGENE_ACC
475140	OCIAD1	OCIAD1	OCIA domain containing 1 [Source:HGNC Symbol;Acc:HGNC:16074]	ENTREZGENE_ACC
475141	SPATA18	SPATA18	spermatogenesis associated 18 [Source:HGNC Symbol;Acc:HGNC:29579]	ENTREZGENE_ACC
475142	USP46	USP46	ubiquitin specific peptidase 46 [Source:HGNC Symbol;Acc:HGNC:20075]	ENTREZGENE_ACC
475143	LNX1	LNX1	ligand of numb-protein X 1 [Source:HGNC Symbol;Acc:HGNC:6657]	ENTREZGENE_ACC
475144	TMEM165	TMEM165	transmembrane protein 165 [Source:HGNC Symbol;Acc:HGNC:30760]	ENTREZGENE_ACC
475145	CLOCK	CLOCK	clock circadian regulator [Source:HGNC Symbol;Acc:HGNC:2082]	ENTREZGENE_ACC
475147	PDCL2	PDCL2	phosducin like 2 [Source:HGNC Symbol;Acc:HGNC:29524]	ENTREZGENE_ACC
475149	EXOC1	EXOC1	exocyst complex component 1 [Source:HGNC Symbol;Acc:HGNC:30380]	ENTREZGENE_ACC
475152	POLR2B	POLR2B	RNA polymerase II subunit B [Source:HGNC Symbol;Acc:HGNC:9188]	ENTREZGENE_ACC
475154	NUSAP1	ENSCAFG00845029607	None	ENTREZGENE_ACC
475158	CENPC	CENPC	centromere protein C [Source:HGNC Symbol;Acc:HGNC:1854]	ENTREZGENE_ACC
475160	UBA6	UBA6	ubiquitin like modifier activating enzyme 6 [Source:HGNC Symbol;Acc:HGNC:25581]	ENTREZGENE_ACC
475161	YTHDC1	YTHDC1	None	ENTREZGENE_ACC
475163	None	None	None
475167	UTP3	UTP3	UTP3 small subunit processome component [Source:HGNC Symbol;Acc:HGNC:24477]	ENTREZGENE_ACC
475168	RUFY3	RUFY3	RUN and FYVE domain containing 3 [Source:HGNC Symbol;Acc:HGNC:30285]	ENTREZGENE_ACC
475170	GRSF1	GRSF1	G-rich RNA sequence binding factor 1 [Source:HGNC Symbol;Acc:HGNC:4610]	ENTREZGENE_ACC
475171	SLC4A4	SLC4A4	solute carrier family 4 member 4 [Source:HGNC Symbol;Acc:HGNC:11030]	ENTREZGENE_ACC
475172	GC	GC	GC vitamin D binding protein [Source:HGNC Symbol;Acc:HGNC:4187]	ENTREZGENE_ACC
475174	ANKRD17	ANKRD17	ankyrin repeat domain 17 [Source:HGNC Symbol;Acc:HGNC:23575]	ENTREZGENE_ACC
475175	AFM	AFM	afamin [Source:HGNC Symbol;Acc:HGNC:316]	ENTREZGENE_ACC
475184	LRGUK	LRGUK	leucine rich repeats and guanylate kinase domain containing [Source:HGNC Symbol;Acc:HGNC:21964]	ENTREZGENE_ACC
475189	COPG2	COPG2	COPI coat complex subunit gamma 2 [Source:HGNC Symbol;Acc:HGNC:2237]	ENTREZGENE_ACC
475192	CPA1	CPA1	carboxypeptidase A1 [Source:HGNC Symbol;Acc:HGNC:2296]	ENTREZGENE_ACC
475193	CPA2	CPA1	carboxypeptidase A2 [Source:HGNC Symbol;Acc:HGNC:2297]	ENTREZGENE_ACC
475194	TMEM209	TMEM209	transmembrane protein 209 [Source:HGNC Symbol;Acc:HGNC:21898]	ENTREZGENE_ACC
475197	AHCYL2	AHCYL2	adenosylhomocysteinase like 2 [Source:HGNC Symbol;Acc:HGNC:22204]	ENTREZGENE_ACC
475201	CALU	CALU	calumenin [Source:HGNC Symbol;Acc:HGNC:1458]	ENTREZGENE_ACC
475202	GARIN1B	FAM71F1	golgi associated RAB2 interactor 1B [Source:HGNC Symbol;Acc:HGNC:30704]	ENTREZGENE_ACC
475203	RBM28	RBM28	RNA binding motif protein 28 [Source:HGNC Symbol;Acc:HGNC:21863]	ENTREZGENE_ACC
475204	SND1	SND1	staphylococcal nuclease and tudor domain containing 1 [Source:HGNC Symbol;Acc:HGNC:30646]	ENTREZGENE_ACC
475205	FSCN3	FSCN3	fascin actin-bundling protein 3 [Source:HGNC Symbol;Acc:HGNC:3961]	ENTREZGENE_ACC
475207	ZNF800	ZNF800	zinc finger protein 800 [Source:HGNC Symbol;Acc:HGNC:27267]	ENTREZGENE_ACC
475211	SPAM1	SPAM1	sperm adhesion molecule 1 [Source:HGNC Symbol;Acc:HGNC:11217]	ENTREZGENE_ACC
475212	HYAL4	HYAL4	hyaluronidase 4 [Source:HGNC Symbol;Acc:HGNC:5323]	ENTREZGENE_ACC
475213	WASL	WASL	WASP like actin nucleation promoting factor [Source:HGNC Symbol;Acc:HGNC:12735]	ENTREZGENE_ACC
475216	ELAPOR2	ELAPOR2	endosome-lysosome associated apoptosis and autophagy regulator family member 2 [Source:HGNC Symbol;Acc:HGNC:21945]	ENTREZGENE_ACC
475217	DMTF1	DMTF1	cyclin D binding myb like transcription factor 1 [Source:HGNC Symbol;Acc:HGNC:14603]	ENTREZGENE_ACC
475219	DBF4	DBF4	DBF4 zinc finger [Source:HGNC Symbol;Acc:HGNC:17364]	ENTREZGENE_ACC
475222	STEAP1	STEAP1	None	ENTREZGENE_ACC
475223	CDK14	CDK14	cyclin dependent kinase 14 [Source:HGNC Symbol;Acc:HGNC:8883]	ENTREZGENE_ACC
475224	AKAP9	AKAP9	A-kinase anchoring protein 9 [Source:HGNC Symbol;Acc:HGNC:379]	ENTREZGENE_ACC
475225	CYP51A1	CYP51A1	cytochrome P450 family 51 subfamily A member 1 [Source:HGNC Symbol;Acc:HGNC:2649]	ENTREZGENE_ACC
475226	ANKIB1	ANKIB1	ankyrin repeat and IBR domain containing 1 [Source:HGNC Symbol;Acc:HGNC:22215]	ENTREZGENE_ACC
475227	PEX1	PEX1	peroxisomal biogenesis factor 1 [Source:HGNC Symbol;Acc:HGNC:8850]	ENTREZGENE_ACC
475228	VPS50	VPS50	VPS50 subunit of EARP/GARPII complex [Source:HGNC Symbol;Acc:HGNC:25956]	ENTREZGENE_ACC
475232	CASD1	CASD1	CAS1 domain containing 1 [Source:HGNC Symbol;Acc:HGNC:16014]	ENTREZGENE_ACC
475233	SGCE	SGCE	sarcoglycan epsilon [Source:HGNC Symbol;Acc:HGNC:10808]	ENTREZGENE_ACC
475234	PON1	PON1	paraoxonase 1 [Source:HGNC Symbol;Acc:HGNC:9204]	ENTREZGENE_ACC
475235	PON3	PON3	None	ENTREZGENE_ACC
475236	DYNC1I1	DYNC1I1	dynein cytoplasmic 1 intermediate chain 1 [Source:HGNC Symbol;Acc:HGNC:2963]	ENTREZGENE_ACC
475240	ASNS	ASNS	None	ENTREZGENE_ACC
475242	ICA1	ICA1	islet cell autoantigen 1 [Source:HGNC Symbol;Acc:HGNC:5343]	ENTREZGENE_ACC
475245	SCIN	SCIN	scinderin [Source:HGNC Symbol;Acc:HGNC:21695]	ENTREZGENE_ACC
475246	ETV1	ETV1	ETS variant transcription factor 1 [Source:HGNC Symbol;Acc:HGNC:3490]	ENTREZGENE_ACC
475247	AGMO	AGMO	alkylglycerol monooxygenase [Source:HGNC Symbol;Acc:HGNC:33784]	ENTREZGENE_ACC
475251	AHR	AHR	aryl hydrocarbon receptor [Source:HGNC Symbol;Acc:HGNC:348]	ENTREZGENE_ACC
475252	SNX13	SNX13	sorting nexin 13 [Source:HGNC Symbol;Acc:HGNC:21335]	ENTREZGENE_ACC
475253	ITGB8	ITGB8	integrin subunit beta 8 [Source:HGNC Symbol;Acc:HGNC:6163]	ENTREZGENE_ACC
475254	FAM126A	FAM126A	family with sequence similarity 126 member A [Source:HGNC Symbol;Acc:HGNC:24587]	ENTREZGENE_ACC
475255	KLHL7	KLHL7	kelch like family member 7 [Source:HGNC Symbol;Acc:HGNC:15646]	ENTREZGENE_ACC
475256	FAM221A	STK31	serine/threonine kinase 31 [Source:HGNC Symbol;Acc:HGNC:11407]	ENTREZGENE_ACC
475256	STK31	STK31	serine/threonine kinase 31 [Source:HGNC Symbol;Acc:HGNC:11407]	ENTREZGENE_ACC
475259	C14H7orf31	C14H7orf31	chromosome 7 open reading frame 31 [Source:HGNC Symbol;Acc:HGNC:21722]	ENTREZGENE_ACC
475260	HNRNPA2B1	HNRNPA2B1	heterogeneous nuclear ribonucleoprotein A2/B1 [Source:HGNC Symbol;Acc:HGNC:5033]	ENTREZGENE_ACC
475264	TAX1BP1	TAX1BP1	Tax1 binding protein 1 [Source:HGNC Symbol;Acc:HGNC:11575]	ENTREZGENE_ACC
475266	CREB5	CREB5	cAMP responsive element binding protein 5 [Source:HGNC Symbol;Acc:HGNC:16844]	ENTREZGENE_ACC
475267	CHN2	CHN2	chimerin 2 [Source:HGNC Symbol;Acc:HGNC:1944]	ENTREZGENE_ACC
475269	MINDY4	MINDY4	MINDY lysine 48 deubiquitinase 4 [Source:HGNC Symbol;Acc:HGNC:21916]	ENTREZGENE_ACC
475272	PDE1C	PDE1C	phosphodiesterase 1C [Source:HGNC Symbol;Acc:HGNC:8776]	ENTREZGENE_ACC
475276	FKBP9	FKBP9	FKBP prolyl isomerase 9 [Source:HGNC Symbol;Acc:HGNC:3725]	ENTREZGENE_ACC
475280	BMPER	BMPER	BMP binding endothelial regulator [Source:HGNC Symbol;Acc:HGNC:24154]	ENTREZGENE_ACC
475282	DPY19L2	ENSCAFG00845027391	None	ENTREZGENE_ACC
475283	HERPUD2	HERPUD2	HERPUD family member 2 [Source:HGNC Symbol;Acc:HGNC:21915]	ENTREZGENE_ACC
475289	ZNF277	ZNF277	zinc finger protein 277 [Source:HGNC Symbol;Acc:HGNC:13070]	ENTREZGENE_ACC
475290	BMT2	BMT2	base methyltransferase of 25S rRNA 2 homolog [Source:HGNC Symbol;Acc:HGNC:26475]	ENTREZGENE_ACC
475293	TES	TES	testin LIM domain protein [Source:NCBI gene (formerly Entrezgene);Acc:475293]	ENTREZGENE_ACC
475295	ST7	ST7	suppression of tumorigenicity 7 [Source:HGNC Symbol;Acc:HGNC:11351]	ENTREZGENE_ACC
475299	ING3	ING3	inhibitor of growth family member 3 [Source:HGNC Symbol;Acc:HGNC:14587]	ENTREZGENE_ACC
475300	CPED1	CPED1	cadherin like and PC-esterase domain containing 1 [Source:HGNC Symbol;Acc:HGNC:26159]	ENTREZGENE_ACC
475304	CADPS2	CADPS2	calcium dependent secretion activator 2 [Source:HGNC Symbol;Acc:HGNC:16018]	ENTREZGENE_ACC
475305	None	None	None
475306	IQUB	ENSCAFG00845015049	None	ENTREZGENE_ACC
475308	CCDC30	CCDC30	None	ENTREZGENE_ACC
475308	LOC106559773	CCDC30	None	ENTREZGENE_ACC
475310	FOXJ3	FOXJ3	forkhead box J3 [Source:HGNC Symbol;Acc:HGNC:29178]	ENTREZGENE_ACC
475312	NFYC	NFYC	nuclear transcription factor Y subunit gamma [Source:HGNC Symbol;Acc:HGNC:7806]	ENTREZGENE_ACC
475314	EXO5	EXO5	exonuclease 5 [Source:HGNC Symbol;Acc:HGNC:26115]	ENTREZGENE_ACC
475315	RLF	RLF	RLF zinc finger [Source:HGNC Symbol;Acc:HGNC:10025]	ENTREZGENE_ACC
475317	CAP1	CAP1	None	ENTREZGENE_ACC
475318	MFSD2A	MFSD2A	major facilitator superfamily domain containing 2A [Source:HGNC Symbol;Acc:HGNC:25897]	ENTREZGENE_ACC
475320	TRIT1	TRIT1	tRNA isopentenyltransferase 1 [Source:HGNC Symbol;Acc:HGNC:20286]	ENTREZGENE_ACC
475321	MACF1	MACF1	microtubule actin crosslinking factor 1 [Source:HGNC Symbol;Acc:HGNC:13664]	ENTREZGENE_ACC
475325	UTP11	UTP11	UTP11 small subunit processome component [Source:HGNC Symbol;Acc:HGNC:24329]	ENTREZGENE_ACC
475326	LOC119874482	SF3A3	None	ENTREZGENE_ACC
475326	SF3A3	SF3A3	None	ENTREZGENE_ACC
475326	SF3A3	SF3A3	None	ENTREZGENE_ACC
475329	GNL2	GNL2	G protein nucleolar 2 [Source:HGNC Symbol;Acc:HGNC:29925]	ENTREZGENE_ACC
475334	OSCP1	OSCP1	organic solute carrier partner 1 [Source:HGNC Symbol;Acc:HGNC:29971]	ENTREZGENE_ACC
475336	AGO3	AGO3	argonaute RISC catalytic component 3 [Source:HGNC Symbol;Acc:HGNC:18421]	ENTREZGENE_ACC
475336	AGO4	AGO3	argonaute RISC catalytic component 3 [Source:HGNC Symbol;Acc:HGNC:18421]	ENTREZGENE_ACC
475337	AGO1	AGO1	argonaute RISC component 1 [Source:HGNC Symbol;Acc:HGNC:3262]	ENTREZGENE_ACC
475341	ZMYM6	ZMYM6	zinc finger MYM-type containing 6 [Source:HGNC Symbol;Acc:HGNC:13050]	ENTREZGENE_ACC
475343	C15H1orf94	C1orf94	chromosome 1 open reading frame 94 [Source:HGNC Symbol;Acc:HGNC:28250]	ENTREZGENE_ACC
475346	VPS35	VPS35	VPS35 retromer complex component [Source:HGNC Symbol;Acc:HGNC:13487]	ENTREZGENE_ACC
475347	SHCBP1	SHCBP1	None	ENTREZGENE_ACC
475349	TUT4	TUT4	terminal uridylyl transferase 4 [Source:HGNC Symbol;Acc:HGNC:28981]	ENTREZGENE_ACC
475352	ZFYVE9	ZFYVE9	zinc finger FYVE-type containing 9 [Source:HGNC Symbol;Acc:HGNC:6775]	ENTREZGENE_ACC
475354	NRDC	NRDC	nardilysin convertase [Source:HGNC Symbol;Acc:HGNC:7995]	ENTREZGENE_ACC
475355	OSBPL9	OSBPL9	oxysterol binding protein like 9 [Source:HGNC Symbol;Acc:HGNC:16386]	ENTREZGENE_ACC
475361	ELAVL4	ELAVL4	ELAV like RNA binding protein 4 [Source:HGNC Symbol;Acc:HGNC:3315]	ENTREZGENE_ACC
475364	SPATA6	SPATA6	spermatogenesis associated 6 [Source:HGNC Symbol;Acc:HGNC:18309]	ENTREZGENE_ACC
475367	LOC475367	ENSCAFG00845019414	None	ENTREZGENE_ACC
475368	RAD54L	RAD54L	RAD54 like [Source:HGNC Symbol;Acc:HGNC:9826]	ENTREZGENE_ACC
475371	IPP	IPP	intracisternal A particle-promoted polypeptide [Source:HGNC Symbol;Acc:HGNC:6108]	ENTREZGENE_ACC
475372	GPBP1L1	GPBP1L1	GC-rich promoter binding protein 1 like 1 [Source:HGNC Symbol;Acc:HGNC:28843]	ENTREZGENE_ACC
475373	AKR1A1	AKR1A1	aldo-keto reductase family 1 member A1 [Source:NCBI gene (formerly Entrezgene);Acc:610537]	ENTREZGENE_ACC
475373	NASP	AKR1A1	aldo-keto reductase family 1 member A1 [Source:NCBI gene (formerly Entrezgene);Acc:610537]	ENTREZGENE_ACC
475378	UROD	UROD	uroporphyrinogen decarboxylase [Source:HGNC Symbol;Acc:HGNC:12591]	ENTREZGENE_ACC
475379	EIF2B3	ENSCAFG00845025255	None	ENTREZGENE_ACC
475380	PLK3	PLK3	polo like kinase 3 [Source:HGNC Symbol;Acc:HGNC:2154]	ENTREZGENE_ACC
475382	KIF2C	KIF2C	kinesin family member 2C [Source:HGNC Symbol;Acc:HGNC:6393]	ENTREZGENE_ACC
475387	DPH2	DPH2	diphthamide biosynthesis 2 [Source:HGNC Symbol;Acc:HGNC:3004]	ENTREZGENE_ACC
475388	IPO13	IPO13	importin 13 [Source:HGNC Symbol;Acc:HGNC:16853]	ENTREZGENE_ACC
475389	PTPRF	PTPRF	protein tyrosine phosphatase receptor type F [Source:HGNC Symbol;Acc:HGNC:9670]	ENTREZGENE_ACC
475390	None	None	None
475391	EBNA1BP2	EBNA1BP2	None	ENTREZGENE_ACC
475392	PARP2	PARP2	poly(ADP-ribose) polymerase 2 [Source:HGNC Symbol;Acc:HGNC:272]	ENTREZGENE_ACC
475393	PNP	PNP	purine nucleoside phosphorylase [Source:HGNC Symbol;Acc:HGNC:7892]	ENTREZGENE_ACC
475396	METTL17	METTL17	methyltransferase like 17 [Source:HGNC Symbol;Acc:HGNC:19280]	ENTREZGENE_ACC
475398	ARHGEF40	ARHGEF40	Rho guanine nucleotide exchange factor 40 [Source:HGNC Symbol;Acc:HGNC:25516]	ENTREZGENE_ACC
475400	RPGRIP1	RPGRIP1	RPGR interacting protein 1 [Source:NCBI gene (formerly Entrezgene);Acc:475400]	ENTREZGENE_ACC
475401	CHD8	CHD8	chromodomain helicase DNA binding protein 8 [Source:HGNC Symbol;Acc:HGNC:20153]	ENTREZGENE_ACC
475403	TOX4	TOX4	None	ENTREZGENE_ACC
475404	METTL3	METTL3	methyltransferase 3, N6-adenosine-methyltransferase complex catalytic subunit [Source:HGNC Symbol;Acc:HGNC:17563]	ENTREZGENE_ACC
475405	LOC475405	KRR1	None	ENTREZGENE_ACC
475407	NAP1L1	NAP1L1	nucleosome assembly protein 1 like 1 [Source:HGNC Symbol;Acc:HGNC:7637]	ENTREZGENE_ACC
475408	OSBPL8	OSBPL8	oxysterol binding protein like 8 [Source:HGNC Symbol;Acc:HGNC:16396]	ENTREZGENE_ACC
475411	PPP1R12A	PPP1R12A	protein phosphatase 1 regulatory subunit 12A [Source:HGNC Symbol;Acc:HGNC:7618]	ENTREZGENE_ACC
475414	ACSS3	ACSS3	acyl-CoA synthetase short chain family member 3 [Source:HGNC Symbol;Acc:HGNC:24723]	ENTREZGENE_ACC
475415	PPFIA2	PPFIA2	PTPRF interacting protein alpha 2 [Source:HGNC Symbol;Acc:HGNC:9246]	ENTREZGENE_ACC
475416	SLC6A15	SLC6A15	solute carrier family 6 member 15 [Source:HGNC Symbol;Acc:HGNC:13621]	ENTREZGENE_ACC
475417	RASSF9	RASSF9	Ras association domain family member 9 [Source:HGNC Symbol;Acc:HGNC:15739]	ENTREZGENE_ACC
475418	MGAT4C	MGAT4C	MGAT4 family member C [Source:HGNC Symbol;Acc:HGNC:30871]	ENTREZGENE_ACC
475419	C15H12orf50	C15H12orf50	chromosome 12 open reading frame 50 [Source:HGNC Symbol;Acc:HGNC:26665]	ENTREZGENE_ACC
475421	TMTC3	TMTC3	transmembrane O-mannosyltransferase targeting cadherins 3 [Source:HGNC Symbol;Acc:HGNC:26899]	ENTREZGENE_ACC
475422	POC1B	POC1B	POC1 centriolar protein B [Source:HGNC Symbol;Acc:HGNC:30836]	ENTREZGENE_ACC
475424	EEA1	EEA1	early endosome antigen 1 [Source:HGNC Symbol;Acc:HGNC:3185]	ENTREZGENE_ACC
475429	METAP2	METAP2	methionyl aminopeptidase 2 [Source:HGNC Symbol;Acc:HGNC:16672]	ENTREZGENE_ACC
475430	USP44	USP44	ubiquitin specific peptidase 44 [Source:HGNC Symbol;Acc:HGNC:20064]	ENTREZGENE_ACC
475431	NTN4	NTN4	netrin 4 [Source:HGNC Symbol;Acc:HGNC:13658]	ENTREZGENE_ACC
475432	AMDHD1	AMDHD1	amidohydrolase domain containing 1 [Source:HGNC Symbol;Acc:HGNC:28577]	ENTREZGENE_ACC
475433	HAL	HAL	histidine ammonia-lyase [Source:HGNC Symbol;Acc:HGNC:4806]	ENTREZGENE_ACC
475438	UHRF1BP1L	BLTP3B	UHRF1 binding protein 1 like [Source:HGNC Symbol;Acc:HGNC:29102]	ENTREZGENE_ACC
475439	ACTR6	ACTR6	actin related protein 6 [Source:HGNC Symbol;Acc:HGNC:24025]	ENTREZGENE_ACC
475441	UTP20	UTP20	UTP20 small subunit processome component [Source:HGNC Symbol;Acc:HGNC:17897]	ENTREZGENE_ACC
475442	MYBPC1	MYBPC1	myosin binding protein C1 [Source:HGNC Symbol;Acc:HGNC:7549]	ENTREZGENE_ACC
475443	GNPTAB	GNPTAB	N-acetylglucosamine-1-phosphate transferase subunits alpha and beta [Source:HGNC Symbol;Acc:HGNC:29670]	ENTREZGENE_ACC
475443	SYCP3	GNPTAB	N-acetylglucosamine-1-phosphate transferase subunits alpha and beta [Source:HGNC Symbol;Acc:HGNC:29670]	ENTREZGENE_ACC
475445	NUP37	NUP37	nucleoporin 37 [Source:HGNC Symbol;Acc:HGNC:29929]	ENTREZGENE_ACC
475446	PAH	PAH	phenylalanine hydroxylase [Source:HGNC Symbol;Acc:HGNC:8582]	ENTREZGENE_ACC
475448	TDG	TDG	thymine DNA glycosylase [Source:HGNC Symbol;Acc:HGNC:11700]	ENTREZGENE_ACC
475449	HCFC2	HCFC2	host cell factor C2 [Source:HGNC Symbol;Acc:HGNC:24972]	ENTREZGENE_ACC
475451	SMARCA5	SMARCA5	None	ENTREZGENE_ACC
475453	ANAPC10	ANAPC10	anaphase promoting complex subunit 10 [Source:HGNC Symbol;Acc:HGNC:24077]	ENTREZGENE_ACC
475454	ABCE1	ABCE1	ATP binding cassette subfamily E member 1 [Source:HGNC Symbol;Acc:HGNC:69]	ENTREZGENE_ACC
475455	OTUD4	OTUD4	OTU deubiquitinase 4 [Source:HGNC Symbol;Acc:HGNC:24949]	ENTREZGENE_ACC
475456	SMAD1	SMAD1	SMAD family member 1 [Source:HGNC Symbol;Acc:HGNC:6767]	ENTREZGENE_ACC
475459	TMEM184C	TMEM184C	transmembrane protein 184C [Source:HGNC Symbol;Acc:HGNC:25587]	ENTREZGENE_ACC
475460	PRMT9	PRMT9	protein arginine methyltransferase 9 [Source:HGNC Symbol;Acc:HGNC:25099]	ENTREZGENE_ACC
475461	NR3C2	NR3C2	nuclear receptor subfamily 3 group C member 2 [Source:HGNC Symbol;Acc:HGNC:7979]	ENTREZGENE_ACC
475463	LRBA	LRBA	LPS responsive beige-like anchor protein [Source:HGNC Symbol;Acc:HGNC:1742]	ENTREZGENE_ACC
475464	GATB	GATB	glutamyl-tRNA amidotransferase subunit B [Source:HGNC Symbol;Acc:HGNC:8849]	ENTREZGENE_ACC
475465	FBXW7	FBXW7	F-box and WD repeat domain containing 7 [Source:HGNC Symbol;Acc:HGNC:16712]	ENTREZGENE_ACC
475467	ARFIP1	ARFIP1	ADP ribosylation factor interacting protein 1 [Source:HGNC Symbol;Acc:HGNC:21496]	ENTREZGENE_ACC
475470	None	None	None
475472	FGB	FGB	fibrinogen beta chain [Source:HGNC Symbol;Acc:HGNC:3662]	ENTREZGENE_ACC
475473	FGA	ENSCAFG00845009752	None	ENTREZGENE_ACC
475474	FGG	FGG	fibrinogen gamma chain [Source:HGNC Symbol;Acc:HGNC:3694]	ENTREZGENE_ACC
475475	RBM46	RBM46	RNA binding motif protein 46 [Source:HGNC Symbol;Acc:HGNC:28401]	ENTREZGENE_ACC
475476	TDO2	TDO2	tryptophan 2,3-dioxygenase [Source:HGNC Symbol;Acc:HGNC:11708]	ENTREZGENE_ACC
475477	GLRB	GLRB	glycine receptor beta [Source:HGNC Symbol;Acc:HGNC:4329]	ENTREZGENE_ACC
475480	ETFDH	ETFDH	electron transfer flavoprotein dehydrogenase [Source:NCBI gene (formerly Entrezgene);Acc:475480]	ENTREZGENE_ACC
475482	FNIP2	FNIP2	folliculin interacting protein 2 [Source:HGNC Symbol;Acc:HGNC:29280]	ENTREZGENE_ACC
475486	NAF1	NAF1	nuclear assembly factor 1 ribonucleoprotein [Source:HGNC Symbol;Acc:HGNC:25126]	ENTREZGENE_ACC
475490	KLHL2	KLHL2	kelch like family member 2 [Source:HGNC Symbol;Acc:HGNC:6353]	ENTREZGENE_ACC
475492	CPE	CPE	carboxypeptidase E [Source:HGNC Symbol;Acc:HGNC:2303]	ENTREZGENE_ACC
475493	DDX60	ENSCAFG00845008534	None	ENTREZGENE_ACC
475504	AGBL3	AGBL3	AGBL carboxypeptidase 3 [Source:HGNC Symbol;Acc:HGNC:27981]	ENTREZGENE_ACC
475506	NUP205	NUP205	nucleoporin 205 [Source:HGNC Symbol;Acc:HGNC:18658]	ENTREZGENE_ACC
475511	EZH2	EZH2	enhancer of zeste 2 polycomb repressive complex 2 subunit [Source:HGNC Symbol;Acc:HGNC:3527]	ENTREZGENE_ACC
475512	CUL1	CUL1	cullin 1 [Source:HGNC Symbol;Acc:HGNC:2551]	ENTREZGENE_ACC
475516	OR2A9B	OR2A9B	olfactory receptor family 2 subfamily A member 9B [Source:NCBI gene (formerly Entrezgene);Acc:475516]	ENTREZGENE_ACC
475519	None	None	None
475523	MGAM	MGAM	maltase-glucoamylase [Source:HGNC Symbol;Acc:HGNC:7043]	ENTREZGENE_ACC
475525	WEE2	WEE2	WEE2 oocyte meiosis inhibiting kinase [Source:HGNC Symbol;Acc:HGNC:19684]	ENTREZGENE_ACC
475526	BRAF	BRAF	B-Raf proto-oncogene, serine/threonine kinase [Source:HGNC Symbol;Acc:HGNC:1097]	ENTREZGENE_ACC
475527	ADCK2	ADCK2	aarF domain containing kinase 2 [Source:HGNC Symbol;Acc:HGNC:19039]	ENTREZGENE_ACC
475528	MKRN1	MKRN1	makorin ring finger protein 1 [Source:HGNC Symbol;Acc:HGNC:7112]	ENTREZGENE_ACC
475529	LUC7L2	LUC7L2	LUC7-like 2 (S. cerevisiae) [Source:NCBI gene (formerly Entrezgene);Acc:475529]	ENTREZGENE_ACC
475533	GIMAP4	GIMAP4	GTPase, IMAP family member 4 [Source:HGNC Symbol;Acc:HGNC:21872]	ENTREZGENE_ACC
475536	None	None	None
475538	SLC4A2	SLC4A2	solute carrier family 4 member 2 [Source:HGNC Symbol;Acc:HGNC:11028]	ENTREZGENE_ACC
475541	SMARCD3	SMARCD3	SWI/SNF related, matrix associated, actin dependent regulator of chromatin, subfamily d, member 3 [Source:HGNC Symbol;Acc:HGNC:11108]	ENTREZGENE_ACC
475542	NUB1	NUB1	negative regulator of ubiquitin like proteins 1 [Source:HGNC Symbol;Acc:HGNC:17623]	ENTREZGENE_ACC
475546	PRKAG2	PRKAG2	protein kinase AMP-activated non-catalytic subunit gamma 2 [Source:HGNC Symbol;Acc:HGNC:9386]	ENTREZGENE_ACC
475548	XRCC2	XRCC2	X-ray repair cross complementing 2 [Source:HGNC Symbol;Acc:HGNC:12829]	ENTREZGENE_ACC
475549	ACTR3B	ACTR3B	None	ENTREZGENE_ACC
475553	DPP6	DPP6	dipeptidyl peptidase like 6 [Source:HGNC Symbol;Acc:HGNC:3010]	ENTREZGENE_ACC
475559	NCAPG2	NCAPG2	non-SMC condensin II complex subunit G2 [Source:HGNC Symbol;Acc:HGNC:21904]	ENTREZGENE_ACC
475564	SH2D4A	ENSCAFG00845015986	SH2 domain containing 4A [Source:HGNC Symbol;Acc:HGNC:26102]	ENTREZGENE_ACC
475566	FNTA	FNTA	hook microtubule tethering protein 3 [Source:HGNC Symbol;Acc:HGNC:23576]	ENTREZGENE_ACC
475566	HOOK3	FNTA	hook microtubule tethering protein 3 [Source:HGNC Symbol;Acc:HGNC:23576]	ENTREZGENE_ACC
475567	FNTA	FNTA	hook microtubule tethering protein 3 [Source:HGNC Symbol;Acc:HGNC:23576]	ENTREZGENE_ACC
475567	HOOK3	FNTA	hook microtubule tethering protein 3 [Source:HGNC Symbol;Acc:HGNC:23576]	ENTREZGENE_ACC
475574	IDO1	IDO1	None	ENTREZGENE_ACC
475575	LOC475575	ENSCAFG00845009355	None	ENTREZGENE_ACC
475576	ADAM2	ENSCAFG00845010086	None	ENTREZGENE_ACC
475578	ADAM32	ADAM9	ADAM metallopeptidase domain 9 [Source:NCBI gene (formerly Entrezgene);Acc:475579]	ENTREZGENE_ACC
475578	ADAM9	ADAM9	ADAM metallopeptidase domain 9 [Source:NCBI gene (formerly Entrezgene);Acc:475579]	ENTREZGENE_ACC
475579	ADAM32	ADAM9	ADAM metallopeptidase domain 9 [Source:NCBI gene (formerly Entrezgene);Acc:475579]	ENTREZGENE_ACC
475579	ADAM9	ADAM9	ADAM metallopeptidase domain 9 [Source:NCBI gene (formerly Entrezgene);Acc:475579]	ENTREZGENE_ACC
475581	TACC1	TACC1	transforming acidic coiled-coil containing protein 1 [Source:HGNC Symbol;Acc:HGNC:11522]	ENTREZGENE_ACC
475584	NSD3	NSD3	nuclear receptor binding SET domain protein 3 [Source:HGNC Symbol;Acc:HGNC:12767]	ENTREZGENE_ACC
475586	BAG4	BAG4	DDHD domain containing 2 [Source:HGNC Symbol;Acc:HGNC:29106]	ENTREZGENE_ACC
475586	DDHD2	BAG4	DDHD domain containing 2 [Source:HGNC Symbol;Acc:HGNC:29106]	ENTREZGENE_ACC
475589	ASH2L	ASH2L	ASH2 like, histone lysine methyltransferase complex subunit [Source:HGNC Symbol;Acc:HGNC:744]	ENTREZGENE_ACC
475591	None	None	None
475593	MAK16	MAK16	MAK16 homolog [Source:HGNC Symbol;Acc:HGNC:13703]	ENTREZGENE_ACC
475596	GSR	GSR	glutathione-disulfide reductase [Source:HGNC Symbol;Acc:HGNC:4623]	ENTREZGENE_ACC
475599	RBPMS	ENSCAFG00845012337	None	ENTREZGENE_ACC
475603	TNKS	TNKS	None	ENTREZGENE_ACC
475605	LOC475605	ENSCAFG00845013145	None	ENTREZGENE_ACC
475607	DLC1	DLC1	DLC1 Rho GTPase activating protein [Source:NCBI gene (formerly Entrezgene);Acc:475607]	ENTREZGENE_ACC
475611	VPS37A	VPS37A	VPS37A subunit of ESCRT-I [Source:HGNC Symbol;Acc:HGNC:24928]	ENTREZGENE_ACC
475612	MTMR7	MTMR7	myotubularin related protein 7 [Source:HGNC Symbol;Acc:HGNC:7454]	ENTREZGENE_ACC
475614	SLC7A2	SLC7A2	solute carrier family 7 member 2 [Source:HGNC Symbol;Acc:HGNC:11060]	ENTREZGENE_ACC
475615	MTUS1	MTUS1	microtubule associated scaffold protein 1 [Source:HGNC Symbol;Acc:HGNC:29789]	ENTREZGENE_ACC
475617	FGL1	FGL1	fibrinogen like 1 [Source:HGNC Symbol;Acc:HGNC:3695]	ENTREZGENE_ACC
475618	PCM1	PCM1	pericentriolar material 1 [Source:HGNC Symbol;Acc:HGNC:8727]	ENTREZGENE_ACC
475619	TRIML1	TRIML1	tripartite motif family like 1 [Source:HGNC Symbol;Acc:HGNC:26698]	ENTREZGENE_ACC
475621	FAT1	FAT1	FAT atypical cadherin 1 [Source:HGNC Symbol;Acc:HGNC:3595]	ENTREZGENE_ACC
475623	F11	F11	coagulation factor XI [Source:NCBI gene (formerly Entrezgene);Acc:475623]	ENTREZGENE_ACC
475623	KLKB1	F11	coagulation factor XI [Source:NCBI gene (formerly Entrezgene);Acc:475623]	ENTREZGENE_ACC
475624	F11	F11	coagulation factor XI [Source:NCBI gene (formerly Entrezgene);Acc:475623]	ENTREZGENE_ACC
475624	KLKB1	F11	coagulation factor XI [Source:NCBI gene (formerly Entrezgene);Acc:475623]	ENTREZGENE_ACC
475624	KLKB1	KLKB1	kallikrein B1 [Source:NCBI gene (formerly Entrezgene);Acc:475624]	ENTREZGENE_ACC
475625	FAM149A	ENSCAFG00845019657	None	ENTREZGENE_ACC
475626	CCDC110	ENSCAFG00845021472	None	ENTREZGENE_ACC
475628	LRP2BP	LRP2BP	LRP2 binding protein [Source:HGNC Symbol;Acc:HGNC:25434]	ENTREZGENE_ACC
475629	SNX25	SNX25	sorting nexin 25 [Source:HGNC Symbol;Acc:HGNC:21883]	ENTREZGENE_ACC
475630	SLC25A4	SLC25A4	solute carrier family 25 member 4 [Source:HGNC Symbol;Acc:HGNC:10990]	ENTREZGENE_ACC
475631	ACSL1	ACSL1	acyl-CoA synthetase long chain family member 1 [Source:HGNC Symbol;Acc:HGNC:3569]	ENTREZGENE_ACC
475632	PRIMPOL	PRIMPOL	primase and DNA directed polymerase [Source:HGNC Symbol;Acc:HGNC:26575]	ENTREZGENE_ACC
475633	IRF2	IRF2	interferon regulatory factor 2 [Source:HGNC Symbol;Acc:HGNC:6117]	ENTREZGENE_ACC
475636	ENPP6	ENPP6	ectonucleotide pyrophosphatase/phosphodiesterase 6 [Source:HGNC Symbol;Acc:HGNC:23409]	ENTREZGENE_ACC
475637	None	None	None
475638	AGA	AGA	aspartylglucosaminidase [Source:HGNC Symbol;Acc:HGNC:318]	ENTREZGENE_ACC
475639	NEIL3	NEIL3	nei like DNA glycosylase 3 [Source:HGNC Symbol;Acc:HGNC:24573]	ENTREZGENE_ACC
475641	GPM6A	GPM6A	glycoprotein M6A [Source:HGNC Symbol;Acc:HGNC:4460]	ENTREZGENE_ACC
475646	EIPR1	EIPR1	EARP complex and GARP complex interacting protein 1 [Source:HGNC Symbol;Acc:HGNC:12383]	ENTREZGENE_ACC
475647	TRAPPC12	TRAPPC12	trafficking protein particle complex subunit 12 [Source:HGNC Symbol;Acc:HGNC:24284]	ENTREZGENE_ACC
475648	RNASEH1	RNASEH1	ribonuclease H1 [Source:NCBI gene (formerly Entrezgene);Acc:475648]	ENTREZGENE_ACC
475651	ALLC	ALLC	allantoicase [Source:HGNC Symbol;Acc:HGNC:17377]	ENTREZGENE_ACC
475657	KIDINS220	KIDINS220	kinase D interacting substrate 220 [Source:HGNC Symbol;Acc:HGNC:29508]	ENTREZGENE_ACC
475659	ASAP2	ASAP2	ArfGAP with SH3 domain, ankyrin repeat and PH domain 2 [Source:HGNC Symbol;Acc:HGNC:2721]	ENTREZGENE_ACC
475662	ADAM17	ADAM17	ADAM metallopeptidase domain 17 [Source:NCBI gene (formerly Entrezgene);Acc:475662]	ENTREZGENE_ACC
475664	GRHL1	GRHL1	grainyhead like transcription factor 1 [Source:HGNC Symbol;Acc:HGNC:17923]	ENTREZGENE_ACC
475665	KLF11	KLF11	Kruppel like factor 11 [Source:HGNC Symbol;Acc:HGNC:11811]	ENTREZGENE_ACC
475666	ODC1	ODC1	ornithine decarboxylase 1 [Source:HGNC Symbol;Acc:HGNC:8109]	ENTREZGENE_ACC
475667	ATP6V1C2	ATP6V1C2	ATPase H+ transporting V1 subunit C2 [Source:HGNC Symbol;Acc:HGNC:18264]	ENTREZGENE_ACC
475668	PDIA6	PDIA6	protein disulfide isomerase family A member 6 [Source:HGNC Symbol;Acc:HGNC:30168]	ENTREZGENE_ACC
475670	LPIN1	LPIN1	lipin 1 [Source:HGNC Symbol;Acc:HGNC:13345]	ENTREZGENE_ACC
475671	DDX1	DDX1	DEAD-box helicase 1 [Source:HGNC Symbol;Acc:HGNC:2734]	ENTREZGENE_ACC
475673	CYRIA	CYRIA	CYFIP related Rac1 interactor A [Source:HGNC Symbol;Acc:HGNC:25373]	ENTREZGENE_ACC
475674	RAD51AP2	RAD51AP2	RAD51 associated protein 2 [Source:HGNC Symbol;Acc:HGNC:34417]	ENTREZGENE_ACC
475675	SMC6	SMC6	structural maintenance of chromosomes 6 [Source:HGNC Symbol;Acc:HGNC:20466]	ENTREZGENE_ACC
475677	WDR35	WDR35	WD repeat domain 35 [Source:HGNC Symbol;Acc:HGNC:29250]	ENTREZGENE_ACC
475678	LAPTM4A	MATN3	lysosomal protein transmembrane 4 alpha [Source:HGNC Symbol;Acc:HGNC:6924]	ENTREZGENE_ACC
475680	APOB	APOB	apolipoprotein B [Source:HGNC Symbol;Acc:HGNC:603]	ENTREZGENE_ACC
475681	ATAD2B	ATAD2B	ATPase family AAA domain containing 2B [Source:HGNC Symbol;Acc:HGNC:29230]	ENTREZGENE_ACC
475683	ITSN2	ITSN2	intersectin 2 [Source:HGNC Symbol;Acc:HGNC:6184]	ENTREZGENE_ACC
475684	NCOA1	NCOA1	nuclear receptor coactivator 1 [Source:HGNC Symbol;Acc:HGNC:7668]	ENTREZGENE_ACC
475686	EFR3B	EFR3B	EFR3 homolog B [Source:HGNC Symbol;Acc:HGNC:29155]	ENTREZGENE_ACC
475690	DRC1	SELENOI	dynein regulatory complex subunit 1 [Source:HGNC Symbol;Acc:HGNC:24245]	ENTREZGENE_ACC
475694	MAPRE3	MAPRE3	microtubule associated protein RP/EB family member 3 [Source:HGNC Symbol;Acc:HGNC:6892]	ENTREZGENE_ACC
475695	AGBL5	AGBL5	AGBL carboxypeptidase 5 [Source:HGNC Symbol;Acc:HGNC:26147]	ENTREZGENE_ACC
475696	EMILIN1	EMILIN1	elastin microfibril interfacer 1 [Source:HGNC Symbol;Acc:HGNC:19880]	ENTREZGENE_ACC
475698	SLC5A6	SLC5A6	None	ENTREZGENE_ACC
475700	SLC30A3	SLC30A3	solute carrier family 30 member 3 [Source:HGNC Symbol;Acc:HGNC:11014]	ENTREZGENE_ACC
475702	EIF2B4	EIF2B4	eukaryotic translation initiation factor 2B subunit delta [Source:HGNC Symbol;Acc:HGNC:3260]	ENTREZGENE_ACC
475703	PPM1G	PPM1G	protein phosphatase, Mg2+/Mn2+ dependent 1G [Source:HGNC Symbol;Acc:HGNC:9278]	ENTREZGENE_ACC
475704	NRBP1	NRBP1	nuclear receptor binding protein 1 [Source:HGNC Symbol;Acc:HGNC:7993]	ENTREZGENE_ACC
475705	GCKR	GCKR	glucokinase regulator [Source:NCBI gene (formerly Entrezgene);Acc:475705]	ENTREZGENE_ACC
475709	MRPL33	MRPL33	mitochondrial ribosomal protein L33 [Source:NCBI gene (formerly Entrezgene);Acc:611180]	ENTREZGENE_ACC
475709	SLC4A1AP	MRPL33	mitochondrial ribosomal protein L33 [Source:NCBI gene (formerly Entrezgene);Acc:611180]	ENTREZGENE_ACC
475710	RBKS	RBKS	ribokinase [Source:HGNC Symbol;Acc:HGNC:30325]	ENTREZGENE_ACC
475711	BABAM2	BABAM2	BRISC and BRCA1 A complex member 2 [Source:HGNC Symbol;Acc:HGNC:1106]	ENTREZGENE_ACC
475713	WDR43	WDR43	WD repeat domain 43 [Source:HGNC Symbol;Acc:HGNC:28945]	ENTREZGENE_ACC
475716	SLC30A6	SLC30A6	solute carrier family 30 member 6 [Source:HGNC Symbol;Acc:HGNC:19305]	ENTREZGENE_ACC
475718	BIRC6	ENSCAFG00845013353	None	ENTREZGENE_ACC
475719	TTC27	TTC27	tetratricopeptide repeat domain 27 [Source:HGNC Symbol;Acc:HGNC:25986]	ENTREZGENE_ACC
475720	LTBP1	LTBP1	latent transforming growth factor beta binding protein 1 [Source:HGNC Symbol;Acc:HGNC:6714]	ENTREZGENE_ACC
475721	FAM98A	FAM98A	family with sequence similarity 98 member A [Source:HGNC Symbol;Acc:HGNC:24520]	ENTREZGENE_ACC
475723	CRIM1	CRIM1	cysteine rich transmembrane BMP regulator 1 [Source:HGNC Symbol;Acc:HGNC:2359]	ENTREZGENE_ACC
475725	NDUFAF7	NDUFAF7	NADH:ubiquinone oxidoreductase complex assembly factor 7 [Source:HGNC Symbol;Acc:HGNC:28816]	ENTREZGENE_ACC
475726	CDC42EP3	CDC42EP3	CDC42 effector protein 3 [Source:HGNC Symbol;Acc:HGNC:16943]	ENTREZGENE_ACC
475730	SRSF7	SRSF7	None	ENTREZGENE_ACC
475732	GEMIN6	GEMIN6	gem nuclear organelle associated protein 6 [Source:HGNC Symbol;Acc:HGNC:20044]	ENTREZGENE_ACC
475734	MAP4K3	MAP4K3	mitogen-activated protein kinase kinase kinase kinase 3 [Source:HGNC Symbol;Acc:HGNC:6865]	ENTREZGENE_ACC
475738	SLC8A1	SLC8A1	solute carrier family 8 member A1 [Source:NCBI gene (formerly Entrezgene);Acc:475738]	ENTREZGENE_ACC
475741	NCAPH	NCAPH	non-SMC condensin I complex subunit H [Source:HGNC Symbol;Acc:HGNC:1112]	ENTREZGENE_ACC
475742	SNRNP200	SNRNP200	None	ENTREZGENE_ACC
475743	CIAO1	CIAO1	cytosolic iron-sulfur assembly component 1 [Source:HGNC Symbol;Acc:HGNC:14280]	ENTREZGENE_ACC
475746	MRPS5	MRPS5	mitochondrial ribosomal protein S5 [Source:HGNC Symbol;Acc:HGNC:14498]	ENTREZGENE_ACC
475750	ANAPC1	ENSCAFG00845009727	None	ENTREZGENE_ACC
475751	ZC3H6	ZC3H6	zinc finger CCCH-type containing 6 [Source:HGNC Symbol;Acc:HGNC:24762]	ENTREZGENE_ACC
475753	CKAP2L	CKAP2L	cytoskeleton associated protein 2 like [Source:HGNC Symbol;Acc:HGNC:26877]	ENTREZGENE_ACC
475757	THNSL2	THNSL2	threonine synthase like 2 [Source:HGNC Symbol;Acc:HGNC:25602]	ENTREZGENE_ACC
475758	SMYD1	SMYD1	SET and MYND domain containing 1 [Source:HGNC Symbol;Acc:HGNC:20986]	ENTREZGENE_ACC
475759	None	None	None
475760	RMND5A	RMND5A	required for meiotic nuclear division 5 homolog A [Source:HGNC Symbol;Acc:HGNC:25850]	ENTREZGENE_ACC
475761	RNF103	RNF103	ring finger protein 103 [Source:HGNC Symbol;Acc:HGNC:12859]	ENTREZGENE_ACC
475762	CHMP3	CHMP3	charged multivesicular body protein 3 [Source:HGNC Symbol;Acc:HGNC:29865]	ENTREZGENE_ACC
475763	KDM3A	KDM3A	lysine demethylase 3A [Source:HGNC Symbol;Acc:HGNC:20815]	ENTREZGENE_ACC
475764	IMMT	IMMT	inner membrane mitochondrial protein [Source:HGNC Symbol;Acc:HGNC:6047]	ENTREZGENE_ACC
475765	PTCD3	PTCD3	pentatricopeptide repeat domain 3 [Source:HGNC Symbol;Acc:HGNC:24717]	ENTREZGENE_ACC
475766	POLR1A	POLR1A	RNA polymerase I subunit A [Source:HGNC Symbol;Acc:HGNC:17264]	ENTREZGENE_ACC
475767	USP39	USP39	ubiquitin specific peptidase 39 [Source:HGNC Symbol;Acc:HGNC:20071]	ENTREZGENE_ACC
475769	GGCX	GGCX	gamma-glutamyl carboxylase [Source:HGNC Symbol;Acc:HGNC:4247]	ENTREZGENE_ACC
475770	MAT2A	MAT2A	methionine adenosyltransferase 2A [Source:NCBI gene (formerly Entrezgene);Acc:475770]	ENTREZGENE_ACC
475771	ELMOD3	ELMOD3	ELMO domain containing 3 [Source:HGNC Symbol;Acc:HGNC:26158]	ENTREZGENE_ACC
475773	KCMF1	ENSCAFG00845014677	None	ENTREZGENE_ACC
475774	DNAH6	DNAH6	dynein axonemal heavy chain 6 [Source:HGNC Symbol;Acc:HGNC:2951]	ENTREZGENE_ACC
475780	MRPL19	MRPL19	mitochondrial ribosomal protein L19 [Source:HGNC Symbol;Acc:HGNC:14052]	ENTREZGENE_ACC
475783	AUP1	AUP1	AUP1 lipid droplet regulating VLDL assembly factor [Source:HGNC Symbol;Acc:HGNC:891]	ENTREZGENE_ACC
475785	PCGF1	PCGF1	polycomb group ring finger 1 [Source:HGNC Symbol;Acc:HGNC:17615]	ENTREZGENE_ACC
475786	TTC31	TTC31	tetratricopeptide repeat domain 31 [Source:HGNC Symbol;Acc:HGNC:25759]	ENTREZGENE_ACC
475787	WBP1	WBP1	WW domain binding protein 1 [Source:HGNC Symbol;Acc:HGNC:12737]	ENTREZGENE_ACC
475788	RTKN	RTKN	rhotekin [Source:HGNC Symbol;Acc:HGNC:10466]	ENTREZGENE_ACC
475789	WDR54	WDR54	WD repeat domain 54 [Source:HGNC Symbol;Acc:HGNC:25770]	ENTREZGENE_ACC
475791	DGUOK	DGUOK	deoxyguanosine kinase [Source:HGNC Symbol;Acc:HGNC:2858]	ENTREZGENE_ACC
475792	ACTG2	DGUOK	actin gamma 2, smooth muscle [Source:HGNC Symbol;Acc:HGNC:145]	ENTREZGENE_ACC
475795	ALMS1	ENSCAFG00845017265	None	ENTREZGENE_ACC
475798	SMYD5	SMYD5	SMYD family member 5 [Source:HGNC Symbol;Acc:HGNC:16258]	ENTREZGENE_ACC
475799	ZNF638	ZNF638	zinc finger protein 638 [Source:HGNC Symbol;Acc:HGNC:17894]	ENTREZGENE_ACC
475802	RSBN1	ENSCAFG00845022567	None	ENTREZGENE_ACC
475803	HIPK1	HIPK1	homeodomain interacting protein kinase 1 [Source:HGNC Symbol;Acc:HGNC:19006]	ENTREZGENE_ACC
475804	TRIM33	TRIM33	tripartite motif containing 33 [Source:HGNC Symbol;Acc:HGNC:16290]	ENTREZGENE_ACC
475807	CSDE1	CSDE1	cold shock domain containing E1 [Source:HGNC Symbol;Acc:HGNC:29905]	ENTREZGENE_ACC
475809	PTGFRN	PTGFRN	prostaglandin F2 receptor inhibitor [Source:HGNC Symbol;Acc:HGNC:9601]	ENTREZGENE_ACC
475810	CD101	CD101	CD101 molecule [Source:HGNC Symbol;Acc:HGNC:5949]	ENTREZGENE_ACC
475811	TRIM45	TRIM45	tripartite motif containing 45 [Source:HGNC Symbol;Acc:HGNC:19018]	ENTREZGENE_ACC
475812	GDAP2	GDAP2	ganglioside induced differentiation associated protein 2 [Source:HGNC Symbol;Acc:HGNC:18010]	ENTREZGENE_ACC
475814	HAO2	HAO2	hydroxyacid oxidase 2 [Source:HGNC Symbol;Acc:HGNC:4810]	ENTREZGENE_ACC
475819	FMO5	FMO5	None	ENTREZGENE_ACC
475820	CHD1L	CHD1L	chromodomain helicase DNA binding protein 1 like [Source:HGNC Symbol;Acc:HGNC:1916]	ENTREZGENE_ACC
475822	ACP6	ACP6	acid phosphatase 6, lysophosphatidic [Source:HGNC Symbol;Acc:HGNC:29609]	ENTREZGENE_ACC
475823	PDZK1	ENSCAFG00845010156	None	ENTREZGENE_ACC
475825	ANKRD35	ANKRD35	ankyrin repeat domain 35 [Source:HGNC Symbol;Acc:HGNC:26323]	ENTREZGENE_ACC
475829	TXNIP	TXNIP	thioredoxin interacting protein [Source:HGNC Symbol;Acc:HGNC:16952]	ENTREZGENE_ACC
475833	VPS45	VPS45	vacuolar protein sorting 45 homolog [Source:HGNC Symbol;Acc:HGNC:14579]	ENTREZGENE_ACC
475840	ANXA9	ANXA9	annexin A9 [Source:HGNC Symbol;Acc:HGNC:547]	ENTREZGENE_ACC
475841	GABPB2	GABPB2	GA binding protein transcription factor subunit beta 2 [Source:HGNC Symbol;Acc:HGNC:28441]	ENTREZGENE_ACC
475843	VPS72	VPS72	vacuolar protein sorting 72 homolog [Source:HGNC Symbol;Acc:HGNC:11644]	ENTREZGENE_ACC
475846	PIP5K1A	PIP5K1A	phosphatidylinositol-4-phosphate 5-kinase type 1 alpha [Source:NCBI gene (formerly Entrezgene);Acc:475846]	ENTREZGENE_ACC
475847	SELENBP1	SELENBP1	selenium binding protein 1 [Source:HGNC Symbol;Acc:HGNC:10719]	ENTREZGENE_ACC
475848	PSMB4	PSMB4	proteasome 20S subunit beta 4 [Source:HGNC Symbol;Acc:HGNC:9541]	ENTREZGENE_ACC
475850	OAZ3	OAZ3	ornithine decarboxylase antizyme 3 [Source:NCBI gene (formerly Entrezgene);Acc:475850]	ENTREZGENE_ACC
475856	LOC100686848	SLC16A1	None	ENTREZGENE_ACC
475856	SLC16A1	SLC16A1	None	ENTREZGENE_ACC
475857	CAPZA1	CAPZA1	None	ENTREZGENE_ACC
475857	LOC612266	CAPZA1	None	ENTREZGENE_ACC
475861	SPATA48	SPATA48	spermatogenesis associated 48 [Source:HGNC Symbol;Acc:HGNC:22564]	ENTREZGENE_ACC
475867	BLVRA	BLVRA	None	ENTREZGENE_ACC
475868	HECW1	HECW1	HECT, C2 and WW domain containing E3 ubiquitin protein ligase 1 [Source:HGNC Symbol;Acc:HGNC:22195]	ENTREZGENE_ACC
475874	CDK13	CDK13	cyclin dependent kinase 13 [Source:HGNC Symbol;Acc:HGNC:1733]	ENTREZGENE_ACC
475875	RALA	RALA	RAS like proto-oncogene A [Source:HGNC Symbol;Acc:HGNC:9839]	ENTREZGENE_ACC
475876	VPS41	VPS41	VPS41 subunit of HOPS complex [Source:HGNC Symbol;Acc:HGNC:12713]	ENTREZGENE_ACC
475877	AMPH	AMPH	amphiphysin [Source:HGNC Symbol;Acc:HGNC:471]	ENTREZGENE_ACC
475880	PNPLA8	PNPLA8	patatin like phospholipase domain containing 8 [Source:HGNC Symbol;Acc:HGNC:28900]	ENTREZGENE_ACC
475881	NRCAM	NRCAM	neuronal cell adhesion molecule [Source:HGNC Symbol;Acc:HGNC:7994]	ENTREZGENE_ACC
475882	LAMB1	LAMB1	laminin subunit beta 1 [Source:HGNC Symbol;Acc:HGNC:6486]	ENTREZGENE_ACC
475886	HBP1	HBP1	HMG-box transcription factor 1 [Source:HGNC Symbol;Acc:HGNC:23200]	ENTREZGENE_ACC
475887	PRKAR2B	PRKAR2B	protein kinase cAMP-dependent type II regulatory subunit beta [Source:HGNC Symbol;Acc:HGNC:9392]	ENTREZGENE_ACC
475889	SYPL1	SYPL1	synaptophysin like 1 [Source:HGNC Symbol;Acc:HGNC:11507]	ENTREZGENE_ACC
475891	CDHR3	CDHR3	cadherin related family member 3 [Source:HGNC Symbol;Acc:HGNC:26308]	ENTREZGENE_ACC
475892	ATXN7L1	ATXN7L1	ataxin 7 like 1 [Source:HGNC Symbol;Acc:HGNC:22210]	ENTREZGENE_ACC
475893	RINT1	RINT1	RAD50 interactor 1 [Source:HGNC Symbol;Acc:HGNC:21876]	ENTREZGENE_ACC
475894	SRPK2	SRPK2	SRSF protein kinase 2 [Source:HGNC Symbol;Acc:HGNC:11306]	ENTREZGENE_ACC
475895	KMT2E	KMT2E	lysine methyltransferase 2E (inactive) [Source:HGNC Symbol;Acc:HGNC:18541]	ENTREZGENE_ACC
475896	PSMC2	PSMC2	proteasome 26S subunit, ATPase 2 [Source:HGNC Symbol;Acc:HGNC:9548]	ENTREZGENE_ACC
475897	PMPCB	PMPCB	peptidase, mitochondrial processing subunit beta [Source:HGNC Symbol;Acc:HGNC:9119]	ENTREZGENE_ACC
475902	FGL2	ENSCAFG00845021234	None	ENTREZGENE_ACC
475903	GSAP	GSAP	gamma-secretase activating protein [Source:HGNC Symbol;Acc:HGNC:28042]	ENTREZGENE_ACC
475904	MAGI2	MAGI2	membrane associated guanylate kinase, WW and PDZ domain containing 2 [Source:HGNC Symbol;Acc:HGNC:18957]	ENTREZGENE_ACC
475910	FDXR	FDXR	ferredoxin reductase [Source:HGNC Symbol;Acc:HGNC:3642]	ENTREZGENE_ACC
475913	NUP85	NUP85	nucleoporin 85 [Source:HGNC Symbol;Acc:HGNC:8734]	ENTREZGENE_ACC
475918	QRICH2	ENSCAFG00845018478	None	ENTREZGENE_ACC
475920	PGS1	PGS1	phosphatidylglycerophosphate synthase 1 [Source:HGNC Symbol;Acc:HGNC:30029]	ENTREZGENE_ACC
475921	DNAH17	DNAH17	dynein axonemal heavy chain 17 [Source:HGNC Symbol;Acc:HGNC:2946]	ENTREZGENE_ACC
475922	EIF4A3	EIF4A3	eukaryotic translation initiation factor 4A3 [Source:HGNC Symbol;Acc:HGNC:18683]	ENTREZGENE_ACC
475927	DUS1L	DUS1L	dihydrouridine synthase 1 like [Source:HGNC Symbol;Acc:HGNC:30086]	ENTREZGENE_ACC
475928	CSNK1D	CSNK1D	casein kinase 1 delta [Source:HGNC Symbol;Acc:HGNC:2452]	ENTREZGENE_ACC
475929	SEMA3D	SEMA3D	None	ENTREZGENE_ACC
475930	SEMA3C	SEMA3C	semaphorin 3C [Source:HGNC Symbol;Acc:HGNC:10725]	ENTREZGENE_ACC
475931	CD36	CD36	CD36 molecule [Source:NCBI gene (formerly Entrezgene);Acc:475931]	ENTREZGENE_ACC
475933	SIRT3	SIRT3	sirtuin 3 [Source:HGNC Symbol;Acc:HGNC:14931]	ENTREZGENE_ACC
475934	PSMD13	PSMD13	proteasome 26S subunit, non-ATPase 13 [Source:HGNC Symbol;Acc:HGNC:9558]	ENTREZGENE_ACC
475939	HSD17B12	HSD17B12	hydroxysteroid 17-beta dehydrogenase 12 [Source:HGNC Symbol;Acc:HGNC:18646]	ENTREZGENE_ACC
475940	TTC17	TTC17	tetratricopeptide repeat domain 17 [Source:HGNC Symbol;Acc:HGNC:25596]	ENTREZGENE_ACC
475942	PDHX	PDHX	pyruvate dehydrogenase complex component X [Source:HGNC Symbol;Acc:HGNC:21350]	ENTREZGENE_ACC
475944	FBXO3	FBXO3	F-box protein 3 [Source:HGNC Symbol;Acc:HGNC:13582]	ENTREZGENE_ACC
475947	HIPK3	HIPK3	homeodomain interacting protein kinase 3 [Source:HGNC Symbol;Acc:HGNC:4915]	ENTREZGENE_ACC
475948	CSTF3	CSTF3	cleavage stimulation factor subunit 3 [Source:HGNC Symbol;Acc:HGNC:2485]	ENTREZGENE_ACC
475950	EIF3M	EIF3M	eukaryotic translation initiation factor 3 subunit M [Source:HGNC Symbol;Acc:HGNC:24460]	ENTREZGENE_ACC
475952	RCN1	RCN1	reticulocalbin 1 [Source:HGNC Symbol;Acc:HGNC:9934]	ENTREZGENE_ACC
475957	DCDC1	DCDC1	doublecortin domain containing 1 [Source:HGNC Symbol;Acc:HGNC:20625]	ENTREZGENE_ACC
475958	ARL14EP	ARL14EP	None	ENTREZGENE_ACC
475962	CNTF	CNTF	ZFP91 zinc finger protein, atypical E3 ubiquitin ligase [Source:HGNC Symbol;Acc:HGNC:14983]	ENTREZGENE_ACC
475962	ZFP91	CNTF	ZFP91 zinc finger protein, atypical E3 ubiquitin ligase [Source:HGNC Symbol;Acc:HGNC:14983]	ENTREZGENE_ACC
475966	SERPING1	SERPING1	serpin family G member 1 [Source:HGNC Symbol;Acc:HGNC:1228]	ENTREZGENE_ACC
475970	SSRP1	SSRP1	structure specific recognition protein 1 [Source:HGNC Symbol;Acc:HGNC:11327]	ENTREZGENE_ACC
475977	MTCH2	ENSCAFG00845020290	None	ENTREZGENE_ACC
475978	NDUFS3	ENSCAFG00845020432	None	ENTREZGENE_ACC
475979	CELF1	CELF1	CUGBP Elav-like family member 1 [Source:HGNC Symbol;Acc:HGNC:2549]	ENTREZGENE_ACC
475981	SLC39A13	SLC39A13	solute carrier family 39 member 13 [Source:HGNC Symbol;Acc:HGNC:20859]	ENTREZGENE_ACC
475982	MADD	MADD	MAP kinase activating death domain [Source:HGNC Symbol;Acc:HGNC:6766]	ENTREZGENE_ACC
475983	ACP2	ACP2	acid phosphatase 2, lysosomal [Source:HGNC Symbol;Acc:HGNC:123]	ENTREZGENE_ACC
475986	CKAP5	CKAP5	cytoskeleton associated protein 5 [Source:HGNC Symbol;Acc:HGNC:28959]	ENTREZGENE_ACC
475989	ACCS	EXT2	exostosin glycosyltransferase 2 [Source:HGNC Symbol;Acc:HGNC:3513]	ENTREZGENE_ACC
475989	EXT2	EXT2	exostosin glycosyltransferase 2 [Source:HGNC Symbol;Acc:HGNC:3513]	ENTREZGENE_ACC
475993	CHID1	CHID1	chitinase domain containing 1 [Source:HGNC Symbol;Acc:HGNC:28474]	ENTREZGENE_ACC
475994	AP2A2	AP2A2	adaptor related protein complex 2 subunit alpha 2 [Source:HGNC Symbol;Acc:HGNC:562]	ENTREZGENE_ACC
475996	TNNT3	TNNT3	None	ENTREZGENE_ACC
475998	CARS1	CARS1	cysteinyl-tRNA synthetase 1 [Source:HGNC Symbol;Acc:HGNC:1493]	ENTREZGENE_ACC
475999	PPFIA1	PPFIA1	PTPRF interacting protein alpha 1 [Source:HGNC Symbol;Acc:HGNC:9245]	ENTREZGENE_ACC
476002	CHKA	CHKA	choline kinase alpha [Source:HGNC Symbol;Acc:HGNC:1937]	ENTREZGENE_ACC
476004	NDUFV1	NDUFV1	NADH:ubiquinone oxidoreductase core subunit V1 [Source:HGNC Symbol;Acc:HGNC:7716]	ENTREZGENE_ACC
476007	CORO1B	CORO1B	coronin 1B [Source:HGNC Symbol;Acc:HGNC:2253]	ENTREZGENE_ACC
476007	LOC106557461	CORO1B	coronin 1B [Source:HGNC Symbol;Acc:HGNC:2253]	ENTREZGENE_ACC
476010	CTSF	CTSF	cathepsin F [Source:HGNC Symbol;Acc:HGNC:2531]	ENTREZGENE_ACC
476011	DPP3	DPP3	dipeptidyl peptidase 3 [Source:HGNC Symbol;Acc:HGNC:3008]	ENTREZGENE_ACC
476015	SF3B2	SF3B2	splicing factor 3b subunit 2 [Source:HGNC Symbol;Acc:HGNC:10769]	ENTREZGENE_ACC
476016	CATSPER1	CATSPER1	cation channel sperm associated 1 [Source:HGNC Symbol;Acc:HGNC:17116]	ENTREZGENE_ACC
476020	EFEMP2	EFEMP2	EGF containing fibulin extracellular matrix protein 2 [Source:HGNC Symbol;Acc:HGNC:3219]	ENTREZGENE_ACC
476021	MUS81	MUS81	MUS81 structure-specific endonuclease subunit [Source:HGNC Symbol;Acc:HGNC:29814]	ENTREZGENE_ACC
476023	AP5B1	AP5B1	adaptor related protein complex 5 subunit beta 1 [Source:HGNC Symbol;Acc:HGNC:25104]	ENTREZGENE_ACC
476025	POLA2	POLA2	DNA polymerase alpha 2, accessory subunit [Source:HGNC Symbol;Acc:HGNC:30073]	ENTREZGENE_ACC
476027	TM7SF2	TM7SF2	transmembrane 7 superfamily member 2 [Source:HGNC Symbol;Acc:HGNC:11863]	ENTREZGENE_ACC
476028	VPS51	VPS51	VPS51 subunit of GARP complex [Source:HGNC Symbol;Acc:HGNC:1172]	ENTREZGENE_ACC
476031	SF1	SF1	splicing factor 1 [Source:HGNC Symbol;Acc:HGNC:12950]	ENTREZGENE_ACC
476034	PLCB3	PLCB3	phospholipase C beta 3 [Source:HGNC Symbol;Acc:HGNC:9056]	ENTREZGENE_ACC
476041	COX8A	COX8A	cytochrome c oxidase subunit VIIIA (ubiquitous) [Source:NCBI gene (formerly Entrezgene);Acc:476040]	ENTREZGENE_ACC
476041	NAA40	COX8A	cytochrome c oxidase subunit VIIIA (ubiquitous) [Source:NCBI gene (formerly Entrezgene);Acc:476040]	ENTREZGENE_ACC
476043	RTN3	RTN3	reticulon 3 [Source:NCBI gene (formerly Entrezgene);Acc:476043]	ENTREZGENE_ACC
476044	ATL3	ATL3	atlastin GTPase 3 [Source:HGNC Symbol;Acc:HGNC:24526]	ENTREZGENE_ACC
476047	LOC476047	SLC22A9	solute carrier family 22 member 9 [Source:HGNC Symbol;Acc:HGNC:16261]	ENTREZGENE_ACC
476048	SLC22A10	SLC22A10	solute carrier family 22 member 10 [Source:HGNC Symbol;Acc:HGNC:18057]	ENTREZGENE_ACC
476049	SLC22A8	ENSCAFG00845007168	None	ENTREZGENE_ACC
476050	SLC22A6	SLC22A6	solute carrier family 22 member 6 [Source:HGNC Symbol;Acc:HGNC:10970]	ENTREZGENE_ACC
476051	TAF6L	TAF6L	TATA-box binding protein associated factor 6 like [Source:HGNC Symbol;Acc:HGNC:17305]	ENTREZGENE_ACC
476053	HNRNPUL2	HNRNPUL2	heterogeneous nuclear ribonucleoprotein U like 2 [Source:HGNC Symbol;Acc:HGNC:25451]	ENTREZGENE_ACC
476054	BSCL2	BSCL2	BSCL2 lipid droplet biogenesis associated, seipin [Source:HGNC Symbol;Acc:HGNC:15832]	ENTREZGENE_ACC
476055	UBXN1	UBXN1	UBX domain protein 1 [Source:HGNC Symbol;Acc:HGNC:18402]	ENTREZGENE_ACC
476057	MTA2	MTA2	metastasis associated 1 family member 2 [Source:HGNC Symbol;Acc:HGNC:7411]	ENTREZGENE_ACC
476058	EEF1G	TUT1	terminal uridylyl transferase 1, U6 snRNA-specific [Source:HGNC Symbol;Acc:HGNC:26184]	ENTREZGENE_ACC
476058	TUT1	TUT1	terminal uridylyl transferase 1, U6 snRNA-specific [Source:HGNC Symbol;Acc:HGNC:26184]	ENTREZGENE_ACC
476059	AHNAK	AHNAK	AHNAK nucleoprotein [Source:HGNC Symbol;Acc:HGNC:347]	ENTREZGENE_ACC
476062	FADS3	FADS3	fatty acid desaturase 3 [Source:HGNC Symbol;Acc:HGNC:3576]	ENTREZGENE_ACC
476063	FEN1	FEN1	flap structure-specific endonuclease 1 [Source:HGNC Symbol;Acc:HGNC:3650]	ENTREZGENE_ACC
476066	CPSF7	CPSF7	cleavage and polyadenylation specific factor 7 [Source:HGNC Symbol;Acc:HGNC:30098]	ENTREZGENE_ACC
476067	DDB1	DDB1	damage specific DNA binding protein 1 [Source:HGNC Symbol;Acc:HGNC:2717]	ENTREZGENE_ACC
476071	USP38	USP38	ubiquitin specific peptidase 38 [Source:HGNC Symbol;Acc:HGNC:20067]	ENTREZGENE_ACC
476073	ZNF330	ZNF330	zinc finger protein 330 [Source:HGNC Symbol;Acc:HGNC:15462]	ENTREZGENE_ACC
476076	CLGN	CLGN	calmegin [Source:NCBI gene (formerly Entrezgene);Acc:476076]	ENTREZGENE_ACC
476079	SETD7	SETD7	SET domain containing 7, histone lysine methyltransferase [Source:HGNC Symbol;Acc:HGNC:30412]	ENTREZGENE_ACC
476080	ELF2	ELF2	E74 like ETS transcription factor 2 [Source:HGNC Symbol;Acc:HGNC:3317]	ENTREZGENE_ACC
476085	LARP1B	LARP1B	La ribonucleoprotein 1B [Source:HGNC Symbol;Acc:HGNC:24704]	ENTREZGENE_ACC
476086	MFSD8	MFSD8	major facilitator superfamily domain containing 8 [Source:HGNC Symbol;Acc:HGNC:28486]	ENTREZGENE_ACC
476087	PLK4	PLK4	polo like kinase 4 [Source:HGNC Symbol;Acc:HGNC:11397]	ENTREZGENE_ACC
476089	HSPA4L	HSPA4L	heat shock protein family A (Hsp70) member 4 like [Source:HGNC Symbol;Acc:HGNC:17041]	ENTREZGENE_ACC
476092	BBS7	BBS7	Bardet-Biedl syndrome 7 [Source:HGNC Symbol;Acc:HGNC:18758]	ENTREZGENE_ACC
476093	EXOSC9	EXOSC9	exosome component 9 [Source:HGNC Symbol;Acc:HGNC:9137]	ENTREZGENE_ACC
476094	ANXA5	ANXA5	annexin A5 [Source:NCBI gene (formerly Entrezgene);Acc:476094]	ENTREZGENE_ACC
476101	UGGT1	UGGT1	UDP-glucose glycoprotein glucosyltransferase 1 [Source:HGNC Symbol;Acc:HGNC:15663]	ENTREZGENE_ACC
476102	SAP130	SAP130	Sin3A associated protein 130 [Source:HGNC Symbol;Acc:HGNC:29813]	ENTREZGENE_ACC
476103	IWS1	IWS1	interacts with SUPT6H, CTD assembly factor 1 [Source:HGNC Symbol;Acc:HGNC:25467]	ENTREZGENE_ACC
476105	ERCC3	ERCC3	ERCC excision repair 3, TFIIH core complex helicase subunit [Source:HGNC Symbol;Acc:HGNC:3435]	ENTREZGENE_ACC
476112	TMEM185B	TMEM185B	transmembrane protein 185B [Source:NCBI gene (formerly Entrezgene);Acc:476112]	ENTREZGENE_ACC
476113	CFAP221	CFAP221	cilia and flagella associated protein 221 [Source:HGNC Symbol;Acc:HGNC:33720]	ENTREZGENE_ACC
476117	MARCO	MARCO	macrophage receptor with collagenous structure [Source:HGNC Symbol;Acc:HGNC:6895]	ENTREZGENE_ACC
476119	CCDC93	CCDC93	coiled-coil domain containing 93 [Source:HGNC Symbol;Acc:HGNC:25611]	ENTREZGENE_ACC
476120	DDX18	DDX18	DEAD-box helicase 18 [Source:HGNC Symbol;Acc:HGNC:2741]	ENTREZGENE_ACC
476121	DPP10	DPP10	dipeptidyl peptidase like 10 [Source:HGNC Symbol;Acc:HGNC:20823]	ENTREZGENE_ACC
476123	SLC35F5	ENSCAFG00845006783	None	ENTREZGENE_ACC
476125	ACMSD	ACMSD	aminocarboxymuconate semialdehyde decarboxylase [Source:HGNC Symbol;Acc:HGNC:19288]	ENTREZGENE_ACC
476126	CCNT2	CCNT2	cyclin T2 [Source:HGNC Symbol;Acc:HGNC:1600]	ENTREZGENE_ACC
476127	RAB3GAP1	RAB3GAP1	RAB3 GTPase activating protein catalytic subunit 1 [Source:HGNC Symbol;Acc:HGNC:17063]	ENTREZGENE_ACC
476128	ZRANB3	ZRANB3	zinc finger RANBP2-type containing 3 [Source:HGNC Symbol;Acc:HGNC:25249]	ENTREZGENE_ACC
476129	R3HDM1	R3HDM1	R3H domain containing 1 [Source:HGNC Symbol;Acc:HGNC:9757]	ENTREZGENE_ACC
476130	UBXN4	UBXN4	UBX domain protein 4 [Source:HGNC Symbol;Acc:HGNC:14860]	ENTREZGENE_ACC
476131	MCM6	MCM6	minichromosome maintenance complex component 6 [Source:HGNC Symbol;Acc:HGNC:6949]	ENTREZGENE_ACC
476132	DARS1	DARS1	aspartyl-tRNA synthetase 1 [Source:HGNC Symbol;Acc:HGNC:2678]	ENTREZGENE_ACC
476133	HNMT	HNMT	histamine N-methyltransferase [Source:HGNC Symbol;Acc:HGNC:5028]	ENTREZGENE_ACC
476134	SPOPL	SPOPL	speckle type BTB/POZ protein like [Source:HGNC Symbol;Acc:HGNC:27934]	ENTREZGENE_ACC
476136	LRP1B	LRP1B	LDL receptor related protein 1B [Source:HGNC Symbol;Acc:HGNC:6693]	ENTREZGENE_ACC
476138	ARHGAP15	ARHGAP15	Rho GTPase activating protein 15 [Source:HGNC Symbol;Acc:HGNC:21030]	ENTREZGENE_ACC
476140	ACVR2A	ACVR2A	None	ENTREZGENE_ACC
476141	ORC4	ORC4	origin recognition complex subunit 4 [Source:HGNC Symbol;Acc:HGNC:8490]	ENTREZGENE_ACC
476143	EPC2	EPC2	enhancer of polycomb homolog 2 [Source:HGNC Symbol;Acc:HGNC:24543]	ENTREZGENE_ACC
476144	KIF5C	KIF5C	kinesin family member 5C [Source:HGNC Symbol;Acc:HGNC:6325]	ENTREZGENE_ACC
476145	MMADHC	MMADHC	metabolism of cobalamin associated D [Source:HGNC Symbol;Acc:HGNC:25221]	ENTREZGENE_ACC
476146	NMI	NMI	N-myc and STAT interactor [Source:HGNC Symbol;Acc:HGNC:7854]	ENTREZGENE_ACC
476149	None	None	None
476150	None	None	None
476151	None	None	None
476152	None	None	None
476158	CTDP1	CTDP1	CTD phosphatase subunit 1 [Source:HGNC Symbol;Acc:HGNC:2498]	ENTREZGENE_ACC
476162	PTGR3	ZADH2	prostaglandin reductase 3 [Source:HGNC Symbol;Acc:HGNC:28697]	ENTREZGENE_ACC
476164	ZNF407	ZNF407	zinc finger protein 407 [Source:HGNC Symbol;Acc:HGNC:19904]	ENTREZGENE_ACC
476165	CNDP1	CNDP1	carnosine dipeptidase 1 [Source:HGNC Symbol;Acc:HGNC:20675]	ENTREZGENE_ACC
476166	CNDP2	CNDP2	carnosine dipeptidase 2 [Source:HGNC Symbol;Acc:HGNC:24437]	ENTREZGENE_ACC
476170	TIMM21	TIMM21	translocase of inner mitochondrial membrane 21 [Source:HGNC Symbol;Acc:HGNC:25010]	ENTREZGENE_ACC
476173	DOK6	DOK6	docking protein 6 [Source:HGNC Symbol;Acc:HGNC:28301]	ENTREZGENE_ACC
476176	TMX3	TMX3	thioredoxin related transmembrane protein 3 [Source:HGNC Symbol;Acc:HGNC:24718]	ENTREZGENE_ACC
476177	SERPINB5	SERPINB5	serpin family B member 5 [Source:HGNC Symbol;Acc:HGNC:8949]	ENTREZGENE_ACC
476179	PHLPP1	PHLPP1	PH domain and leucine rich repeat protein phosphatase 1 [Source:HGNC Symbol;Acc:HGNC:20610]	ENTREZGENE_ACC
476180	ZCCHC2	ZCCHC2	zinc finger CCHC-type containing 2 [Source:HGNC Symbol;Acc:HGNC:22916]	ENTREZGENE_ACC
476181	RELCH	RELCH	RAB11 binding and LisH domain, coiled-coil and HEAT repeat containing [Source:HGNC Symbol;Acc:HGNC:29289]	ENTREZGENE_ACC
476182	PIGN	PIGN	phosphatidylinositol glycan anchor biosynthesis class N [Source:HGNC Symbol;Acc:HGNC:8967]	ENTREZGENE_ACC
476186	LMAN1	LMAN1	lectin, mannose binding 1 [Source:HGNC Symbol;Acc:HGNC:6631]	ENTREZGENE_ACC
476187	ZNF532	ZNF532	zinc finger protein 532 [Source:HGNC Symbol;Acc:HGNC:30940]	ENTREZGENE_ACC
476188	MALT1	MALT1	MALT1 paracaspase [Source:HGNC Symbol;Acc:HGNC:6819]	ENTREZGENE_ACC
476189	NEDD4L	NEDD4L	NEDD4 like E3 ubiquitin protein ligase [Source:HGNC Symbol;Acc:HGNC:7728]	ENTREZGENE_ACC
476190	ATP8B1	ATP8B1	ATPase phospholipid transporting 8B1 [Source:HGNC Symbol;Acc:HGNC:3706]	ENTREZGENE_ACC
476191	WDR7	WDR7	WD repeat domain 7 [Source:HGNC Symbol;Acc:HGNC:13490]	ENTREZGENE_ACC
476192	C1H18orf54	CUPIN1	cupin superfamily member 1 [Source:NCBI gene (formerly Entrezgene);Acc:102154335]	ENTREZGENE_ACC
476192	CUPIN1	CUPIN1	cupin superfamily member 1 [Source:NCBI gene (formerly Entrezgene);Acc:102154335]	ENTREZGENE_ACC
476195	MEX3C	MEX3C	mex-3 RNA binding family member C [Source:HGNC Symbol;Acc:HGNC:28040]	ENTREZGENE_ACC
476196	SMAD4	SMAD4	SMAD family member 4 [Source:HGNC Symbol;Acc:HGNC:6770]	ENTREZGENE_ACC
476197	ELAC1	SMAD4	elaC ribonuclease Z 1 [Source:HGNC Symbol;Acc:HGNC:14197]	ENTREZGENE_ACC
476198	ME2	ME2	malic enzyme 2 [Source:HGNC Symbol;Acc:HGNC:6984]	ENTREZGENE_ACC
476200	RNMT	RNMT	None	ENTREZGENE_ACC
476201	FAM210A	FAM210A	family with sequence similarity 210 member A [Source:HGNC Symbol;Acc:HGNC:28346]	ENTREZGENE_ACC
476210	ALDH8A1	ALDH8A1	aldehyde dehydrogenase 8 family member A1 [Source:HGNC Symbol;Acc:HGNC:15471]	ENTREZGENE_ACC
476211	HBS1L	HBS1L	HBS1 like translational GTPase [Source:HGNC Symbol;Acc:HGNC:4834]	ENTREZGENE_ACC
476212	AHI1	AHI1	Abelson helper integration site 1 [Source:HGNC Symbol;Acc:HGNC:21575]	ENTREZGENE_ACC
476214	MAP7	MAP7	microtubule associated protein 7 [Source:HGNC Symbol;Acc:HGNC:6869]	ENTREZGENE_ACC
476215	MAP3K5	MAP3K5	mitogen-activated protein kinase kinase kinase 5 [Source:HGNC Symbol;Acc:HGNC:6857]	ENTREZGENE_ACC
476221	LOC102156511	ENSCAFG00845010329	None	ENTREZGENE_ACC
476221	REPS1	ENSCAFG00845010329	None	ENTREZGENE_ACC
476223	HECA	HECA	hdc homolog, cell cycle regulator [Source:HGNC Symbol;Acc:HGNC:21041]	ENTREZGENE_ACC
476224	TXLNB	TXLNB	taxilin beta [Source:HGNC Symbol;Acc:HGNC:21617]	ENTREZGENE_ACC
476230	PHACTR2	PHACTR2	phosphatase and actin regulator 2 [Source:HGNC Symbol;Acc:HGNC:20956]	ENTREZGENE_ACC
476233	SHPRH	SHPRH	SNF2 histone linker PHD RING helicase [Source:HGNC Symbol;Acc:HGNC:19336]	ENTREZGENE_ACC
476237	STXBP5	STXBP5	syntaxin binding protein 5 [Source:HGNC Symbol;Acc:HGNC:19665]	ENTREZGENE_ACC
476238	UST	UST	uronyl 2-sulfotransferase [Source:HGNC Symbol;Acc:HGNC:17223]	ENTREZGENE_ACC
476239	GINM1	GINM1	glycosylated integral membrane protein 1 [Source:HGNC Symbol;Acc:HGNC:21074]	ENTREZGENE_ACC
476240	KATNA1	KATNA1	katanin catalytic subunit A1 [Source:HGNC Symbol;Acc:HGNC:6216]	ENTREZGENE_ACC
476241	LATS1	LATS1	large tumor suppressor kinase 1 [Source:HGNC Symbol;Acc:HGNC:6514]	ENTREZGENE_ACC
476242	PCMT1	PCMT1	protein-L-isoaspartate (D-aspartate) O-methyltransferase [Source:HGNC Symbol;Acc:HGNC:8728]	ENTREZGENE_ACC
476244	IYD	IYD	iodotyrosine deiodinase [Source:HGNC Symbol;Acc:HGNC:21071]	ENTREZGENE_ACC
476245	MTHFD1L	MTHFD1L	methylenetetrahydrofolate dehydrogenase (NADP+ dependent) 1 like [Source:HGNC Symbol;Acc:HGNC:21055]	ENTREZGENE_ACC
476246	AKAP12	AKAP12	A-kinase anchoring protein 12 [Source:HGNC Symbol;Acc:HGNC:370]	ENTREZGENE_ACC
476247	RMND1	RMND1	required for meiotic nuclear division 1 homolog [Source:HGNC Symbol;Acc:HGNC:21176]	ENTREZGENE_ACC
476248	CCDC170	CCDC170	coiled-coil domain containing 170 [Source:HGNC Symbol;Acc:HGNC:21177]	ENTREZGENE_ACC
476253	TFB1M	TFB1M	transcription factor B1, mitochondrial [Source:HGNC Symbol;Acc:HGNC:17037]	ENTREZGENE_ACC
476254	SNX9	SNX9	sorting nexin 9 [Source:HGNC Symbol;Acc:HGNC:14973]	ENTREZGENE_ACC
476255	SERAC1	SERAC1	serine active site containing 1 [Source:HGNC Symbol;Acc:HGNC:21061]	ENTREZGENE_ACC
476259	WTAP	WTAP	WT1 associated protein [Source:HGNC Symbol;Acc:HGNC:16846]	ENTREZGENE_ACC
476261	SLC22A3	SLC22A3	solute carrier family 22 member 3 [Source:HGNC Symbol;Acc:HGNC:10967]	ENTREZGENE_ACC
476262	MAP3K4	MAP3K4	mitogen-activated protein kinase kinase kinase 4 [Source:HGNC Symbol;Acc:HGNC:6856]	ENTREZGENE_ACC
476269	TTLL2	ENSCAFG00845004871	None	ENTREZGENE_ACC
476270	SMOC2	SMOC2	SPARC related modular calcium binding 2 [Source:NCBI gene (formerly Entrezgene);Acc:476270]	ENTREZGENE_ACC
476271	DSE	DSE	dermatan sulfate epimerase [Source:HGNC Symbol;Acc:HGNC:21144]	ENTREZGENE_ACC
476272	ZUP1	ZUP1	zinc finger containing ubiquitin peptidase 1 [Source:HGNC Symbol;Acc:HGNC:21224]	ENTREZGENE_ACC
476274	FAM184A	FAM184A	family with sequence similarity 184 member A [Source:HGNC Symbol;Acc:HGNC:20991]	ENTREZGENE_ACC
476275	MAN1A1	MAN1A1	mannosidase alpha class 1A member 1 [Source:HGNC Symbol;Acc:HGNC:6821]	ENTREZGENE_ACC
476276	HSF2	HSF2	heat shock transcription factor 2 [Source:HGNC Symbol;Acc:HGNC:5225]	ENTREZGENE_ACC
476277	SERINC1	SERINC1	serine incorporator 1 [Source:HGNC Symbol;Acc:HGNC:13464]	ENTREZGENE_ACC
476279	FABP7	PKIB	sphingomyelin phosphodiesterase acid like 3A [Source:HGNC Symbol;Acc:HGNC:17389]	ENTREZGENE_ACC
476279	PKIB	PKIB	sphingomyelin phosphodiesterase acid like 3A [Source:HGNC Symbol;Acc:HGNC:17389]	ENTREZGENE_ACC
476279	SMPDL3A	PKIB	sphingomyelin phosphodiesterase acid like 3A [Source:HGNC Symbol;Acc:HGNC:17389]	ENTREZGENE_ACC
476283	NCOA7	NCOA7	nuclear receptor coactivator 7 [Source:HGNC Symbol;Acc:HGNC:21081]	ENTREZGENE_ACC
476285	HINT3	TRMT11	tRNA methyltransferase 11 homolog [Source:HGNC Symbol;Acc:HGNC:21080]	ENTREZGENE_ACC
476285	TRMT11	TRMT11	tRNA methyltransferase 11 homolog [Source:HGNC Symbol;Acc:HGNC:21080]	ENTREZGENE_ACC
476288	RNF146	ENSCAFG00845000458	ring finger protein 146 [Source:HGNC Symbol;Acc:HGNC:21336]	ENTREZGENE_ACC
476290	PTPRK	PTPRK	protein tyrosine phosphatase receptor type K [Source:HGNC Symbol;Acc:HGNC:9674]	ENTREZGENE_ACC
476292	ARHGAP18	ARHGAP18	Rho GTPase activating protein 18 [Source:NCBI gene (formerly Entrezgene);Acc:476292]	ENTREZGENE_ACC
476294	CDC14B	ENSCAFG00845003296	None	ENTREZGENE_ACC
476297	ERCC6L2	ERCC6L2	ERCC excision repair 6 like 2 [Source:HGNC Symbol;Acc:HGNC:26922]	ENTREZGENE_ACC
476299	FBP1	FBP1	None	ENTREZGENE_ACC
476300	FBP2	FBP2	None	ENTREZGENE_ACC
476301	TUT7	TUT7	terminal uridylyl transferase 7 [Source:HGNC Symbol;Acc:HGNC:25817]	ENTREZGENE_ACC
476303	GOLM1	GOLM1	golgi membrane protein 1 [Source:HGNC Symbol;Acc:HGNC:15451]	ENTREZGENE_ACC
476304	NAA35	NAA35	N-alpha-acetyltransferase 35, NatC auxiliary subunit [Source:HGNC Symbol;Acc:HGNC:24340]	ENTREZGENE_ACC
476311	GKAP1	GKAP1	G kinase anchoring protein 1 [Source:HGNC Symbol;Acc:HGNC:17496]	ENTREZGENE_ACC
476312	UBQLN1	UBQLN1	ubiquilin 1 [Source:HGNC Symbol;Acc:HGNC:12508]	ENTREZGENE_ACC
476314	TLE1	TLE1	TLE family member 1, transcriptional corepressor [Source:HGNC Symbol;Acc:HGNC:11837]	ENTREZGENE_ACC
476317	TLE4	TLE4	TLE family member 4, transcriptional corepressor [Source:HGNC Symbol;Acc:HGNC:11840]	ENTREZGENE_ACC
476319	VPS13A	VPS13A	vacuolar protein sorting 13 homolog A [Source:HGNC Symbol;Acc:HGNC:1908]	ENTREZGENE_ACC
476320	CARNMT1	CARNMT1	carnosine N-methyltransferase 1 [Source:HGNC Symbol;Acc:HGNC:23435]	ENTREZGENE_ACC
476322	ANXA1	ANXA1	annexin A1 [Source:NCBI gene (formerly Entrezgene);Acc:476322]	ENTREZGENE_ACC
476323	ALDH1A1	ALDH1A1	aldehyde dehydrogenase 1 family member A1 [Source:NCBI gene (formerly Entrezgene);Acc:476323]	ENTREZGENE_ACC
476324	ZFAND5	ZFAND5	zinc finger AN1-type containing 5 [Source:HGNC Symbol;Acc:HGNC:13008]	ENTREZGENE_ACC
476326	TRPM3	TRPM3	transient receptor potential cation channel subfamily M member 3 [Source:HGNC Symbol;Acc:HGNC:17992]	ENTREZGENE_ACC
476327	SMC5	ENSCAFG00845000666	None	ENTREZGENE_ACC
476331	PIP5K1B	PIP5K1B	phosphatidylinositol-4-phosphate 5-kinase type 1 beta [Source:HGNC Symbol;Acc:HGNC:8995]	ENTREZGENE_ACC
476332	PGM5	PGM5	phosphoglucomutase 5 [Source:HGNC Symbol;Acc:HGNC:8908]	ENTREZGENE_ACC
476333	DOCK8	DOCK8	dedicator of cytokinesis 8 [Source:HGNC Symbol;Acc:HGNC:19191]	ENTREZGENE_ACC
476335	SMARCA2	SMARCA2	SWI/SNF related, matrix associated, actin dependent regulator of chromatin, subfamily a, member 2 [Source:HGNC Symbol;Acc:HGNC:11098]	ENTREZGENE_ACC
476336	VLDLR	VLDLR	very low density lipoprotein receptor [Source:NCBI gene (formerly Entrezgene);Acc:476336]	ENTREZGENE_ACC
476337	PUM3	PUM3	pumilio RNA binding family member 3 [Source:HGNC Symbol;Acc:HGNC:29676]	ENTREZGENE_ACC
476339	RFX3	RFX3	regulatory factor X3 [Source:HGNC Symbol;Acc:HGNC:9984]	ENTREZGENE_ACC
476341	CDC37L1	CDC37L1	cell division cycle 37 like 1, HSP90 cochaperone [Source:HGNC Symbol;Acc:HGNC:17179]	ENTREZGENE_ACC
476348	AUH	AUH	AU RNA binding methylglutaconyl-CoA hydratase [Source:HGNC Symbol;Acc:HGNC:890]	ENTREZGENE_ACC
476350	SEMA4D	SEMA4D	semaphorin 4D [Source:HGNC Symbol;Acc:HGNC:10732]	ENTREZGENE_ACC
476351	SECISBP2	SECISBP2	SECIS binding protein 2 [Source:HGNC Symbol;Acc:HGNC:30972]	ENTREZGENE_ACC
476355	CDK20	CDK20	cyclin dependent kinase 20 [Source:NCBI gene (formerly Entrezgene);Acc:476355]	ENTREZGENE_ACC
476355	LOC120285835	CDK20	cyclin dependent kinase 20 [Source:NCBI gene (formerly Entrezgene);Acc:476355]	ENTREZGENE_ACC
476356	LOC476356	ENSCAFG00845021184	None	ENTREZGENE_ACC
476357	PTPDC1	PTPDC1	protein tyrosine phosphatase domain containing 1 [Source:HGNC Symbol;Acc:HGNC:30184]	ENTREZGENE_ACC
476361	ECM2	ECM2	extracellular matrix protein 2 [Source:HGNC Symbol;Acc:HGNC:3154]	ENTREZGENE_ACC
476364	CHMP2A	CHMP2A	charged multivesicular body protein 2A [Source:HGNC Symbol;Acc:HGNC:30216]	ENTREZGENE_ACC
476369	ZNF304	ZNF304	None	ENTREZGENE_ACC
476371	PEG3	PEG3	paternally expressed 3 [Source:HGNC Symbol;Acc:HGNC:8826]	ENTREZGENE_ACC
476373	NLRP5	NLRP5	NLR family pyrin domain containing 5 [Source:HGNC Symbol;Acc:HGNC:21269]	ENTREZGENE_ACC
476375	NLRP9	NLRP9	None	ENTREZGENE_ACC
476379	TMEM190	TMEM190	transmembrane protein 190 [Source:NCBI gene (formerly Entrezgene);Acc:476379]	ENTREZGENE_ACC
476380	GARIN5B	FAM71E2	None	ENTREZGENE_ACC
476381	HSPBP1	HSPBP1	HSPA (Hsp70) binding protein 1 [Source:HGNC Symbol;Acc:HGNC:24989]	ENTREZGENE_ACC
476382	SYT5	SYT5	synaptotagmin 5 [Source:HGNC Symbol;Acc:HGNC:11513]	ENTREZGENE_ACC
476385	LENG8	LENG8	leukocyte receptor cluster member 8 [Source:HGNC Symbol;Acc:HGNC:15500]	ENTREZGENE_ACC
476386	TTYH1	TTYH1	tweety family member 1 [Source:HGNC Symbol;Acc:HGNC:13476]	ENTREZGENE_ACC
476387	RPS9	RPS9	None	ENTREZGENE_ACC
476389	PRPF31	PRPF31	pre-mRNA processing factor 31 [Source:NCBI gene (formerly Entrezgene);Acc:476389]	ENTREZGENE_ACC
476394	LOC476394	ENSCAFG00845004572	None	ENTREZGENE_ACC
476404	MYBPC2	MYBPC2	myosin binding protein C2 [Source:HGNC Symbol;Acc:HGNC:7550]	ENTREZGENE_ACC
476409	FUZ	TSKS	fuzzy planar cell polarity protein [Source:HGNC Symbol;Acc:HGNC:26219]	ENTREZGENE_ACC
476411	PRMT1	PRMT1	protein arginine methyltransferase 1 [Source:HGNC Symbol;Acc:HGNC:5187]	ENTREZGENE_ACC
476412	IRF3	IRF3	interferon regulatory factor 3 [Source:HGNC Symbol;Acc:HGNC:6118]	ENTREZGENE_ACC
476418	RUVBL2	RUVBL2	RuvB like AAA ATPase 2 [Source:HGNC Symbol;Acc:HGNC:10475]	ENTREZGENE_ACC
476419	PPP1R15A	PPP1R15A	protein phosphatase 1 regulatory subunit 15A [Source:HGNC Symbol;Acc:HGNC:14375]	ENTREZGENE_ACC
476420	HSD17B14	HSD17B14	hydroxysteroid 17-beta dehydrogenase 14 [Source:NCBI gene (formerly Entrezgene);Acc:476420]	ENTREZGENE_ACC
476420	NTN5	HSD17B14	hydroxysteroid 17-beta dehydrogenase 14 [Source:NCBI gene (formerly Entrezgene);Acc:476420]	ENTREZGENE_ACC
476423	CYTH2	CYTH2	cytohesin 2 [Source:HGNC Symbol;Acc:HGNC:9502]	ENTREZGENE_ACC
476425	SAE1	SAE1	SUMO1 activating enzyme subunit 1 [Source:HGNC Symbol;Acc:HGNC:30660]	ENTREZGENE_ACC
476429	HIF3A	HIF3A	hypoxia inducible factor 3 subunit alpha [Source:HGNC Symbol;Acc:HGNC:15825]	ENTREZGENE_ACC
476430	CCDC61	CCDC61	coiled-coil domain containing 61 [Source:HGNC Symbol;Acc:HGNC:33629]	ENTREZGENE_ACC
476431	RSPH6A	SYMPK	symplekin scaffold protein [Source:HGNC Symbol;Acc:HGNC:22935]	ENTREZGENE_ACC
476431	SYMPK	SYMPK	symplekin scaffold protein [Source:HGNC Symbol;Acc:HGNC:22935]	ENTREZGENE_ACC
476432	RSPH6A	SYMPK	symplekin scaffold protein [Source:HGNC Symbol;Acc:HGNC:22935]	ENTREZGENE_ACC
476432	SYMPK	SYMPK	symplekin scaffold protein [Source:HGNC Symbol;Acc:HGNC:22935]	ENTREZGENE_ACC
476434	EML2	EML2	EMAP like 2 [Source:HGNC Symbol;Acc:HGNC:18035]	ENTREZGENE_ACC
476435	CKM	CKM	creatine kinase, M-type [Source:NCBI gene (formerly Entrezgene);Acc:476435]	ENTREZGENE_ACC
476436	LOC476436	CLASRP	CLK4 associating serine/arginine rich protein [Source:HGNC Symbol;Acc:HGNC:17731]	ENTREZGENE_ACC
476441	CEACAM20	CEACAM20	CEA cell adhesion molecule 20 [Source:HGNC Symbol;Acc:HGNC:24879]	ENTREZGENE_ACC
476445	LOC476445	IFGGE	immunity related GTPase cinema [Source:HGNC Symbol;Acc:HGNC:28835]	ENTREZGENE_ACC
476447	XRCC1	XRCC1	X-ray repair cross complementing 1 [Source:NCBI gene (formerly Entrezgene);Acc:476447]	ENTREZGENE_ACC
476449	PAFAH1B3	PAFAH1B3	None	ENTREZGENE_ACC
476452	HNRNPUL1	HNRNPUL1	heterogeneous nuclear ribonucleoprotein U like 1 [Source:HGNC Symbol;Acc:HGNC:17011]	ENTREZGENE_ACC
476453	LOC476453	ENSCAFG00845002959	None	ENTREZGENE_ACC
476455	SHKBP1	SHKBP1	SH3KBP1 binding protein 1 [Source:HGNC Symbol;Acc:HGNC:19214]	ENTREZGENE_ACC
476458	HIPK4	HIPK4	homeodomain interacting protein kinase 4 [Source:HGNC Symbol;Acc:HGNC:19007]	ENTREZGENE_ACC
476461	TIMM50	TIMM50	translocase of inner mitochondrial membrane 50 [Source:HGNC Symbol;Acc:HGNC:23656]	ENTREZGENE_ACC
476462	SUPT5H	SUPT5H	None	ENTREZGENE_ACC
476464	PAF1	PAF1	PAF1 homolog, Paf1/RNA polymerase II complex component [Source:HGNC Symbol;Acc:HGNC:25459]	ENTREZGENE_ACC
476478	APLP1	APLP1	amyloid beta precursor like protein 1 [Source:HGNC Symbol;Acc:HGNC:597]	ENTREZGENE_ACC
476480	U2AF1L4	U2AF1L4	U2 small nuclear RNA auxiliary factor 1 like 4 [Source:HGNC Symbol;Acc:HGNC:23020]	ENTREZGENE_ACC
476481	HAUS5	HAUS5	HAUS augmin like complex subunit 5 [Source:HGNC Symbol;Acc:HGNC:29130]	ENTREZGENE_ACC
476485	CD22	MAG	CD22 molecule [Source:HGNC Symbol;Acc:HGNC:1643]	ENTREZGENE_ACC
476485	MAG	MAG	CD22 molecule [Source:HGNC Symbol;Acc:HGNC:1643]	ENTREZGENE_ACC
476490	UBA2	UBA2	ubiquitin like modifier activating enzyme 2 [Source:HGNC Symbol;Acc:HGNC:30661]	ENTREZGENE_ACC
476492	LSM14A	LSM14A	LSM14A mRNA processing body assembly factor [Source:HGNC Symbol;Acc:HGNC:24489]	ENTREZGENE_ACC
476494	WDR88	WDR88	WD repeat domain 88 [Source:HGNC Symbol;Acc:HGNC:26999]	ENTREZGENE_ACC
476495	GPATCH1	GPATCH1	G-patch domain containing 1 [Source:HGNC Symbol;Acc:HGNC:24658]	ENTREZGENE_ACC
476501	URI1	URI1	URI1 prefoldin like chaperone [Source:HGNC Symbol;Acc:HGNC:13236]	ENTREZGENE_ACC
476503	UQCRFS1	UQCRFS1	None	ENTREZGENE_ACC
476506	ALDH1L1	ENSCAFG00845011541	None	ENTREZGENE_ACC
476507	UROC1	UROC1	urocanate hydratase 1 [Source:HGNC Symbol;Acc:HGNC:26444]	ENTREZGENE_ACC
476511	MGLL	MGLL	monoglyceride lipase [Source:HGNC Symbol;Acc:HGNC:17038]	ENTREZGENE_ACC
476512	RUVBL1	RUVBL1	RuvB like AAA ATPase 1 [Source:HGNC Symbol;Acc:HGNC:10474]	ENTREZGENE_ACC
476514	EEFSEC	EEFSEC	eukaryotic elongation factor, selenocysteine-tRNA specific [Source:HGNC Symbol;Acc:HGNC:24614]	ENTREZGENE_ACC
476516	RPN1	RPN1	ribophorin I [Source:HGNC Symbol;Acc:HGNC:10381]	ENTREZGENE_ACC
476517	COPG1	COPG1	COPI coat complex subunit gamma 1 [Source:HGNC Symbol;Acc:HGNC:2236]	ENTREZGENE_ACC
476519	ACAD9	ACAD9	None	ENTREZGENE_ACC
476521	XPC	XPC	XPC complex subunit, DNA damage recognition and repair factor [Source:HGNC Symbol;Acc:HGNC:12816]	ENTREZGENE_ACC
476526	PLXND1	PLXND1	plexin D1 [Source:HGNC Symbol;Acc:HGNC:9107]	ENTREZGENE_ACC
476528	IFT122	IFT122	intraflagellar transport 122 [Source:HGNC Symbol;Acc:HGNC:13556]	ENTREZGENE_ACC
476532	TAMM41	TAMM41	TAM41 mitochondrial translocator assembly and maintenance homolog [Source:NCBI gene (formerly Entrezgene);Acc:476532]	ENTREZGENE_ACC
476533	ATG7	ATG7	autophagy related 7 [Source:HGNC Symbol;Acc:HGNC:16935]	ENTREZGENE_ACC
476534	SLC6A11	SLC6A11	solute carrier family 6 member 11 [Source:HGNC Symbol;Acc:HGNC:11044]	ENTREZGENE_ACC
476541	TADA3	TADA3	None	ENTREZGENE_ACC
476544	RAD18	RAD18	RAD18 E3 ubiquitin protein ligase [Source:HGNC Symbol;Acc:HGNC:18278]	ENTREZGENE_ACC
476545	LMCD1	LMCD1	LIM and cysteine rich domains 1 [Source:HGNC Symbol;Acc:HGNC:6633]	ENTREZGENE_ACC
476547	EDEM1	EDEM1	ER degradation enhancing alpha-mannosidase like protein 1 [Source:HGNC Symbol;Acc:HGNC:18967]	ENTREZGENE_ACC
476548	ITPR1	ITPR1	inositol 1,4,5-trisphosphate receptor type 1 [Source:HGNC Symbol;Acc:HGNC:6180]	ENTREZGENE_ACC
476549	SETMAR	SETMAR	SET domain without mariner transposase fusion [Source:NCBI gene (formerly Entrezgene);Acc:476549]	ENTREZGENE_ACC
476551	CRBN	CRBN	None	ENTREZGENE_ACC
476552	TRNT1	TRNT1	tRNA nucleotidyl transferase 1 [Source:HGNC Symbol;Acc:HGNC:17341]	ENTREZGENE_ACC
476553	IL5RA	IL5RA	interleukin 5 receptor subunit alpha [Source:HGNC Symbol;Acc:HGNC:6017]	ENTREZGENE_ACC
476554	CHL1	ENSCAFG00845006097	None	ENTREZGENE_ACC
476555	CNTN3	CNTN3	contactin 3 [Source:HGNC Symbol;Acc:HGNC:2173]	ENTREZGENE_ACC
476556	PPP4R2	PPP4R2	protein phosphatase 4 regulatory subunit 2 [Source:HGNC Symbol;Acc:HGNC:18296]	ENTREZGENE_ACC
476557	SHQ1	SHQ1	SHQ1, H/ACA ribonucleoprotein assembly factor [Source:HGNC Symbol;Acc:HGNC:25543]	ENTREZGENE_ACC
476558	LMOD3	LMOD3	leiomodin 3 [Source:HGNC Symbol;Acc:HGNC:6649]	ENTREZGENE_ACC
476560	UBA3	UBA3	ubiquitin like modifier activating enzyme 3 [Source:HGNC Symbol;Acc:HGNC:12470]	ENTREZGENE_ACC
476561	TMF1	TMF1	TATA element modulatory factor 1 [Source:HGNC Symbol;Acc:HGNC:11870]	ENTREZGENE_ACC
476562	SUCLG2	SUCLG2	succinate-CoA ligase GDP-forming subunit beta [Source:HGNC Symbol;Acc:HGNC:11450]	ENTREZGENE_ACC
476565	MAGI1	MAGI1	membrane associated guanylate kinase, WW and PDZ domain containing 1 [Source:HGNC Symbol;Acc:HGNC:946]	ENTREZGENE_ACC
476572	CFAP20DC	CFAP20DC	CFAP20 domain containing [Source:HGNC Symbol;Acc:HGNC:24763]	ENTREZGENE_ACC
476575	PXK	PXK	PX domain containing serine/threonine kinase like [Source:HGNC Symbol;Acc:HGNC:23326]	ENTREZGENE_ACC
476577	SLMAP	SLMAP	sarcolemma associated protein [Source:HGNC Symbol;Acc:HGNC:16643]	ENTREZGENE_ACC
476578	DENND6A	DENND6A	DENN domain containing 6A [Source:HGNC Symbol;Acc:HGNC:26635]	ENTREZGENE_ACC
476579	ARHGEF3	ARHGEF3	Rho guanine nucleotide exchange factor 3 [Source:HGNC Symbol;Acc:HGNC:683]	ENTREZGENE_ACC
476580	TASOR	TASOR	transcription activation suppressor [Source:HGNC Symbol;Acc:HGNC:30314]	ENTREZGENE_ACC
476582	CCDC66	CCDC66	coiled-coil domain containing 66 [Source:NCBI gene (formerly Entrezgene);Acc:476582]	ENTREZGENE_ACC
476585	CACNA2D3	CACNA2D3	calcium voltage-gated channel auxiliary subunit alpha2delta 3 [Source:HGNC Symbol;Acc:HGNC:15460]	ENTREZGENE_ACC
476587	IL17RB	IL17RB	interleukin 17 receptor B [Source:HGNC Symbol;Acc:HGNC:18015]	ENTREZGENE_ACC
476588	TKT	TKT	transketolase [Source:HGNC Symbol;Acc:HGNC:11834]	ENTREZGENE_ACC
476589	RFT1	RFT1	RFT1 homolog [Source:HGNC Symbol;Acc:HGNC:30220]	ENTREZGENE_ACC
476590	ITIH1	ENSCAFG00845029717	None	ENTREZGENE_ACC
476591	NEK4	NEK4	NIMA related kinase 4 [Source:HGNC Symbol;Acc:HGNC:11399]	ENTREZGENE_ACC
476593	PBRM1	PBRM1	polybromo 1 [Source:HGNC Symbol;Acc:HGNC:30064]	ENTREZGENE_ACC
476596	PHF7	PHF7	PHD finger protein 7 [Source:HGNC Symbol;Acc:HGNC:18458]	ENTREZGENE_ACC
476598	DNAH1	DNAH1	dynein axonemal heavy chain 1 [Source:HGNC Symbol;Acc:HGNC:2940]	ENTREZGENE_ACC
476600	ALAS1	ALAS1	5'-aminolevulinate synthase 1 [Source:HGNC Symbol;Acc:HGNC:396]	ENTREZGENE_ACC
476602	ABHD14A	ACY1	None	ENTREZGENE_ACC
476602	ACY1	ACY1	None	ENTREZGENE_ACC
476607	TEX264	TEX264	testis expressed 264, ER-phagy receptor [Source:HGNC Symbol;Acc:HGNC:30247]	ENTREZGENE_ACC
476608	RAD54L2	RAD54L2	RAD54 like 2 [Source:HGNC Symbol;Acc:HGNC:29123]	ENTREZGENE_ACC
476610	DOCK3	DOCK3	dedicator of cytokinesis 3 [Source:HGNC Symbol;Acc:HGNC:2989]	ENTREZGENE_ACC
476613	HEMK1	HEMK1	HemK methyltransferase family member 1 [Source:HGNC Symbol;Acc:HGNC:24923]	ENTREZGENE_ACC
476614	NPRL2	NPRL2	NPR2 like, GATOR1 complex subunit [Source:HGNC Symbol;Acc:HGNC:24969]	ENTREZGENE_ACC
476615	ZMYND10	ZMYND10	zinc finger MYND-type containing 10 [Source:HGNC Symbol;Acc:HGNC:19412]	ENTREZGENE_ACC
476617	SLC38A3	SLC38A3	solute carrier family 38 member 3 [Source:HGNC Symbol;Acc:HGNC:18044]	ENTREZGENE_ACC
476618	RBM5	RBM5	RNA binding motif protein 5 [Source:HGNC Symbol;Acc:HGNC:9902]	ENTREZGENE_ACC
476619	MON1A	MON1A	MON1 homolog A, secretory trafficking associated [Source:HGNC Symbol;Acc:HGNC:28207]	ENTREZGENE_ACC
476620	ACTL11	ENSCAFG00845023983	None	ENTREZGENE_ACC
476621	CDHR4	CDHR4	ubiquitin like modifier activating enzyme 7 [Source:HGNC Symbol;Acc:HGNC:12471]	ENTREZGENE_ACC
476621	UBA7	CDHR4	ubiquitin like modifier activating enzyme 7 [Source:HGNC Symbol;Acc:HGNC:12471]	ENTREZGENE_ACC
476622	APEH	APEH	acylaminoacyl-peptide hydrolase [Source:HGNC Symbol;Acc:HGNC:586]	ENTREZGENE_ACC
476623	DAG1	DAG1	dystroglycan 1 [Source:NCBI gene (formerly Entrezgene);Acc:476623]	ENTREZGENE_ACC
476624	USP4	USP4	ubiquitin specific peptidase 4 [Source:HGNC Symbol;Acc:HGNC:12627]	ENTREZGENE_ACC
476626	LAMB2	LAMB2	laminin subunit beta 2 [Source:HGNC Symbol;Acc:HGNC:6487]	ENTREZGENE_ACC
476627	USP19	USP19	ubiquitin specific peptidase 19 [Source:HGNC Symbol;Acc:HGNC:12617]	ENTREZGENE_ACC
476628	QARS1	QARS1	glutaminyl-tRNA synthetase 1 [Source:HGNC Symbol;Acc:HGNC:9751]	ENTREZGENE_ACC
476629	QRICH1	QRICH1	glutamine rich 1 [Source:HGNC Symbol;Acc:HGNC:24713]	ENTREZGENE_ACC
476630	IMPDH2	IMPDH2	inosine monophosphate dehydrogenase 2 [Source:HGNC Symbol;Acc:HGNC:6053]	ENTREZGENE_ACC
476633	ARIH2	ARIH2	ariadne RBR E3 ubiquitin protein ligase 2 [Source:HGNC Symbol;Acc:HGNC:690]	ENTREZGENE_ACC
476635	CELSR3	CELSR3	cadherin EGF LAG seven-pass G-type receptor 3 [Source:HGNC Symbol;Acc:HGNC:3230]	ENTREZGENE_ACC
476635	CELSR3	SLC26A6	solute carrier family 26 member 6 [Source:HGNC Symbol;Acc:HGNC:14472]	ENTREZGENE_ACC
476636	PLXNB1	PLXNB1	plexin B1 [Source:HGNC Symbol;Acc:HGNC:9103]	ENTREZGENE_ACC
476639	DHX30	DHX30	DExH-box helicase 30 [Source:HGNC Symbol;Acc:HGNC:16716]	ENTREZGENE_ACC
476640	SMARCC1	SMARCC1	SWI/SNF related, matrix associated, actin dependent regulator of chromatin subfamily c member 1 [Source:HGNC Symbol;Acc:HGNC:11104]	ENTREZGENE_ACC
476642	KIF9	KIF9	kinesin family member 9 [Source:HGNC Symbol;Acc:HGNC:16666]	ENTREZGENE_ACC
476643	SETD2	SETD2	SET domain containing 2, histone lysine methyltransferase [Source:HGNC Symbol;Acc:HGNC:18420]	ENTREZGENE_ACC
476645	None	None	None
476647	LRRC2	LRRC2	leucine rich repeat containing 2 [Source:HGNC Symbol;Acc:HGNC:14676]	ENTREZGENE_ACC
476649	FYCO1	FYCO1	FYVE and coiled-coil domain autophagy adaptor 1 [Source:HGNC Symbol;Acc:HGNC:14673]	ENTREZGENE_ACC
476651	LZTFL1	LZTFL1	leucine zipper transcription factor like 1 [Source:HGNC Symbol;Acc:HGNC:6741]	ENTREZGENE_ACC
476652	LARS2	LARS2	leucyl-tRNA synthetase 2, mitochondrial [Source:HGNC Symbol;Acc:HGNC:17095]	ENTREZGENE_ACC
476656	KIF15	KIF15	kinesin family member 15 [Source:HGNC Symbol;Acc:HGNC:17273]	ENTREZGENE_ACC
476658	ATP13A1	ATP13A1	None	ENTREZGENE_ACC
476660	TSSK6	TSSK6	testis specific serine kinase 6 [Source:HGNC Symbol;Acc:HGNC:30410]	ENTREZGENE_ACC
476661	SUGP1	SUGP1	SURP and G-patch domain containing 1 [Source:HGNC Symbol;Acc:HGNC:18643]	ENTREZGENE_ACC
476662	RFXANK	RFXANK	regulatory factor X associated ankyrin containing protein [Source:HGNC Symbol;Acc:HGNC:9987]	ENTREZGENE_ACC
476664	UPF1	UPF1	UPF1 RNA helicase and ATPase [Source:HGNC Symbol;Acc:HGNC:9962]	ENTREZGENE_ACC
476665	COMP	COMP	cartilage oligomeric matrix protein [Source:HGNC Symbol;Acc:HGNC:2227]	ENTREZGENE_ACC
476667	ELL	ISYNA1	elongation factor for RNA polymerase II [Source:HGNC Symbol;Acc:HGNC:23114]	ENTREZGENE_ACC
476667	ISYNA1	ISYNA1	elongation factor for RNA polymerase II [Source:HGNC Symbol;Acc:HGNC:23114]	ENTREZGENE_ACC
476670	MAST3	MAST3	microtubule associated serine/threonine kinase 3 [Source:HGNC Symbol;Acc:HGNC:19036]	ENTREZGENE_ACC
476673	FCHO1	FCHO1	FCH and mu domain containing endocytic adaptor 1 [Source:HGNC Symbol;Acc:HGNC:29002]	ENTREZGENE_ACC
476677	HAUS8	HAUS8	HAUS augmin like complex subunit 8 [Source:HGNC Symbol;Acc:HGNC:30532]	ENTREZGENE_ACC
476678	NWD1	NWD1	NACHT and WD repeat domain containing 1 [Source:HGNC Symbol;Acc:HGNC:27619]	ENTREZGENE_ACC
476680	CALR3	CALR3	calreticulin 3 [Source:HGNC Symbol;Acc:HGNC:20407]	ENTREZGENE_ACC
476682	AKAP8L	WIZ	WIZ zinc finger [Source:HGNC Symbol;Acc:HGNC:30917]	ENTREZGENE_ACC
476682	WIZ	WIZ	WIZ zinc finger [Source:HGNC Symbol;Acc:HGNC:30917]	ENTREZGENE_ACC
476688	DNAJB1	DNAJB1	DnaJ heat shock protein family (Hsp40) member B1 [Source:HGNC Symbol;Acc:HGNC:5270]	ENTREZGENE_ACC
476689	DDX39A	DDX39A	DExD-box helicase 39A [Source:HGNC Symbol;Acc:HGNC:17821]	ENTREZGENE_ACC
476692	TRMT1	TRMT1	tRNA methyltransferase 1 [Source:HGNC Symbol;Acc:HGNC:25980]	ENTREZGENE_ACC
476694	CALR	CALR	calreticulin [Source:HGNC Symbol;Acc:HGNC:1455]	ENTREZGENE_ACC
476695	FARSA	FARSA	phenylalanyl-tRNA synthetase subunit alpha [Source:HGNC Symbol;Acc:HGNC:3592]	ENTREZGENE_ACC
476696	GCDH	GCDH	glutaryl-CoA dehydrogenase [Source:HGNC Symbol;Acc:HGNC:4189]	ENTREZGENE_ACC
476699	GET3	GET3	guided entry of tail-anchored proteins factor 3, ATPase [Source:HGNC Symbol;Acc:HGNC:752]	ENTREZGENE_ACC
476710	SMARCA4	SMARCA4	SWI/SNF related, matrix associated, actin dependent regulator of chromatin, subfamily a, member 4 [Source:HGNC Symbol;Acc:HGNC:11100]	ENTREZGENE_ACC
476713	KEAP1	KEAP1	kelch like ECH associated protein 1 [Source:HGNC Symbol;Acc:HGNC:23177]	ENTREZGENE_ACC
476714	TYK2	TYK2	tyrosine kinase 2 [Source:HGNC Symbol;Acc:HGNC:12440]	ENTREZGENE_ACC
476715	DNMT1	DNMT1	DNA methyltransferase 1 [Source:HGNC Symbol;Acc:HGNC:2976]	ENTREZGENE_ACC
476718	None	None	None
476724	ANGPTL4	ANGPTL4	angiopoietin like 4 [Source:HGNC Symbol;Acc:HGNC:16039]	ENTREZGENE_ACC
476725	HNRNPM	HNRNPM	heterogeneous nuclear ribonucleoprotein M [Source:HGNC Symbol;Acc:HGNC:5046]	ENTREZGENE_ACC
476726	TRIP10	TRIP10	thyroid hormone receptor interactor 10 [Source:HGNC Symbol;Acc:HGNC:12304]	ENTREZGENE_ACC
476731	GTF2F1	GTF2F1	general transcription factor IIF subunit 1 [Source:HGNC Symbol;Acc:HGNC:4652]	ENTREZGENE_ACC
476732	ACSBG2	ACSBG2	acyl-CoA synthetase bubblegum family member 2 [Source:HGNC Symbol;Acc:HGNC:24174]	ENTREZGENE_ACC
476733	RFX2	RFX2	regulatory factor X2 [Source:HGNC Symbol;Acc:HGNC:9983]	ENTREZGENE_ACC
476734	RANBP3	RANBP3	RAN binding protein 3 [Source:HGNC Symbol;Acc:HGNC:9850]	ENTREZGENE_ACC
476736	None	None	None
476740	SAFB2	TINCR	scaffold attachment factor B2 [Source:HGNC Symbol;Acc:HGNC:21605]	ENTREZGENE_ACC
476741	KDM4B	KDM4B	lysine demethylase 4B [Source:HGNC Symbol;Acc:HGNC:29136]	ENTREZGENE_ACC
476742	ARRDC5	ARRDC5	arrestin domain containing 5 [Source:HGNC Symbol;Acc:HGNC:31407]	ENTREZGENE_ACC
476743	FSD1	FSD1	fibronectin type III and SPRY domain containing 1 [Source:HGNC Symbol;Acc:HGNC:13745]	ENTREZGENE_ACC
476744	EEF2	EEF2	eukaryotic translation elongation factor 2 [Source:HGNC Symbol;Acc:HGNC:3214]	ENTREZGENE_ACC
476745	DAPK3	DAPK3	death associated protein kinase 3 [Source:HGNC Symbol;Acc:HGNC:2676]	ENTREZGENE_ACC
476748	THOP1	THOP1	thimet oligopeptidase 1 [Source:HGNC Symbol;Acc:HGNC:11793]	ENTREZGENE_ACC
476750	AP3D1	AP3D1	adaptor related protein complex 3 subunit delta 1 [Source:HGNC Symbol;Acc:HGNC:568]	ENTREZGENE_ACC
476752	REXO1	REXO1	RNA exonuclease 1 homolog [Source:HGNC Symbol;Acc:HGNC:24616]	ENTREZGENE_ACC
476758	BSG	BSG	None	ENTREZGENE_ACC
476762	ARHGAP42	ARHGAP42	None	ENTREZGENE_ACC
476764	JRKL	JRKL	None	ENTREZGENE_ACC
476766	CEP57	CEP57	centrosomal protein 57 [Source:HGNC Symbol;Acc:HGNC:30794]	ENTREZGENE_ACC
476768	CWC15	CWC15	None	ENTREZGENE_ACC
476769	MED17	MED17	mediator complex subunit 17 [Source:HGNC Symbol;Acc:HGNC:2375]	ENTREZGENE_ACC
476771	DEUP1	DEUP1	deuterosome assembly protein 1 [Source:HGNC Symbol;Acc:HGNC:26344]	ENTREZGENE_ACC
476772	FAT3	FAT3	FAT atypical cadherin 3 [Source:HGNC Symbol;Acc:HGNC:23112]	ENTREZGENE_ACC
476773	CHORDC1	CHORDC1	cysteine and histidine rich domain containing 1 [Source:HGNC Symbol;Acc:HGNC:14525]	ENTREZGENE_ACC
476775	FOLH1B	FOLH1B	folate hydrolase 1B [Source:NCBI gene (formerly Entrezgene);Acc:476775]	ENTREZGENE_ACC
476777	CCDC81	CCDC81	coiled-coil domain containing 81 [Source:HGNC Symbol;Acc:HGNC:26281]	ENTREZGENE_ACC
476779	EED	EED	embryonic ectoderm development [Source:HGNC Symbol;Acc:HGNC:3188]	ENTREZGENE_ACC
476780	PICALM	PICALM	phosphatidylinositol binding clathrin assembly protein [Source:HGNC Symbol;Acc:HGNC:15514]	ENTREZGENE_ACC
476781	CCDC83	CCDC83	coiled-coil domain containing 83 [Source:HGNC Symbol;Acc:HGNC:28535]	ENTREZGENE_ACC
476782	CCDC89	CCDC89	coiled-coil domain containing 89 [Source:HGNC Symbol;Acc:HGNC:26762]	ENTREZGENE_ACC
476785	CCDC90B	CCDC90B	coiled-coil domain containing 90B [Source:HGNC Symbol;Acc:HGNC:28108]	ENTREZGENE_ACC
476786	PCF11	PCF11	PCF11 cleavage and polyadenylation factor subunit [Source:HGNC Symbol;Acc:HGNC:30097]	ENTREZGENE_ACC
476788	PRCP	PRCP	prolylcarboxypeptidase [Source:HGNC Symbol;Acc:HGNC:9344]	ENTREZGENE_ACC
476793	ALG8	ALG8	ALG8 alpha-1,3-glucosyltransferase [Source:HGNC Symbol;Acc:HGNC:23161]	ENTREZGENE_ACC
476795	INTS4	ENSCAFG00845008643	None	ENTREZGENE_ACC
476795	LOC100685836	ENSCAFG00845008643	None	ENTREZGENE_ACC
476797	None	None	None
476800	None	None	None
476803	MAP6	MAP6	microtubule associated protein 6 [Source:HGNC Symbol;Acc:HGNC:6868]	ENTREZGENE_ACC
476804	RPS3	RPS3	ribosomal protein S3 [Source:NCBI gene (formerly Entrezgene);Acc:476804]	ENTREZGENE_ACC
476805	XRRA1	XRRA1	X-ray radiation resistance associated 1 [Source:HGNC Symbol;Acc:HGNC:18868]	ENTREZGENE_ACC
476806	POLD3	POLD3	DNA polymerase delta 3, accessory subunit [Source:HGNC Symbol;Acc:HGNC:20932]	ENTREZGENE_ACC
476808	C2CD3	C2CD3	C2 domain containing 3 centriole elongation regulator [Source:HGNC Symbol;Acc:HGNC:24564]	ENTREZGENE_ACC
476809	DNAJB13	DNAJB13	DnaJ heat shock protein family (Hsp40) member B13 [Source:HGNC Symbol;Acc:HGNC:30718]	ENTREZGENE_ACC
476810	PAAF1	PAAF1	proteasomal ATPase associated factor 1 [Source:HGNC Symbol;Acc:HGNC:25687]	ENTREZGENE_ACC
476812	MRPL48	MRPL48	None	ENTREZGENE_ACC
476815	CLPB	CLPB	caseinolytic mitochondrial matrix peptidase chaperone subunit B [Source:HGNC Symbol;Acc:HGNC:30664]	ENTREZGENE_ACC
476819	RNF121	RNF121	ring finger protein 121 [Source:HGNC Symbol;Acc:HGNC:21070]	ENTREZGENE_ACC
476820	TRPC2	TRPC2	transient receptor potential cation channel subfamily C member 2 [Source:VGNC Symbol;Acc:VGNC:109283]	ENTREZGENE_ACC
476821	ART1	ART1	None	ENTREZGENE_ACC
476822	NUP98	NUP98	nucleoporin 98 and 96 precursor [Source:HGNC Symbol;Acc:HGNC:8068]	ENTREZGENE_ACC
476823	RRM1	RRM1	ribonucleotide reductase catalytic subunit M1 [Source:HGNC Symbol;Acc:HGNC:10451]	ENTREZGENE_ACC
476826	UBQLN3	UBQLN3	ubiquilin 3 [Source:HGNC Symbol;Acc:HGNC:12510]	ENTREZGENE_ACC
476828	PDK1	PDK1	pyruvate dehydrogenase kinase 1 [Source:HGNC Symbol;Acc:HGNC:8809]	ENTREZGENE_ACC
476830	CNGA4	CNGA4	cyclic nucleotide gated channel subunit alpha 4 [Source:HGNC Symbol;Acc:HGNC:2152]	ENTREZGENE_ACC
476833	APBB1	APBB1	amyloid beta precursor protein binding family B member 1 [Source:HGNC Symbol;Acc:HGNC:581]	ENTREZGENE_ACC
476833	HPX	APBB1	amyloid beta precursor protein binding family B member 1 [Source:HGNC Symbol;Acc:HGNC:581]	ENTREZGENE_ACC
476835	RRP8	RRP8	ribosomal RNA processing 8 [Source:HGNC Symbol;Acc:HGNC:29030]	ENTREZGENE_ACC
476836	ILK	ILK	integrin linked kinase [Source:HGNC Symbol;Acc:HGNC:6040]	ENTREZGENE_ACC
476837	DCHS1	MRPL17	dachsous cadherin-related 1 [Source:HGNC Symbol;Acc:HGNC:13681]	ENTREZGENE_ACC
476837	MRPL17	MRPL17	dachsous cadherin-related 1 [Source:HGNC Symbol;Acc:HGNC:13681]	ENTREZGENE_ACC
476839	OLFML1	PPFIBP2	synaptotagmin 9 [Source:HGNC Symbol;Acc:HGNC:19265]	ENTREZGENE_ACC
476839	SYT9	PPFIBP2	synaptotagmin 9 [Source:HGNC Symbol;Acc:HGNC:19265]	ENTREZGENE_ACC
476840	EIF3F	EIF3F	eukaryotic translation initiation factor 3 subunit F [Source:HGNC Symbol;Acc:HGNC:3275]	ENTREZGENE_ACC
476844	DENND5A	DENND5A	DENN domain containing 5A [Source:HGNC Symbol;Acc:HGNC:19344]	ENTREZGENE_ACC
476847	WEE1	WEE1	WEE1 G2 checkpoint kinase [Source:HGNC Symbol;Acc:HGNC:12761]	ENTREZGENE_ACC
476849	SBF2	SBF2	None	ENTREZGENE_ACC
476858	MICAL2	MICAL2	microtubule associated monooxygenase, calponin and LIM domain containing 2 [Source:HGNC Symbol;Acc:HGNC:24693]	ENTREZGENE_ACC
476859	PARVA	PARVA	parvin alpha [Source:HGNC Symbol;Acc:HGNC:14652]	ENTREZGENE_ACC
476860	ARNTL	BMAL1	aryl hydrocarbon receptor nuclear translocator like [Source:HGNC Symbol;Acc:HGNC:701]	ENTREZGENE_ACC
476861	BTBD10	BTBD10	BTB domain containing 10 [Source:HGNC Symbol;Acc:HGNC:21445]	ENTREZGENE_ACC
476863	FAR1	FAR1	fatty acyl-CoA reductase 1 [Source:HGNC Symbol;Acc:HGNC:26222]	ENTREZGENE_ACC
476864	SPON1	SPON1	spondin 1 [Source:HGNC Symbol;Acc:HGNC:11252]	ENTREZGENE_ACC
476866	COPB1	COPB1	COPI coat complex subunit beta 1 [Source:HGNC Symbol;Acc:HGNC:2231]	ENTREZGENE_ACC
476871	SOX6	SOX6	SRY-box transcription factor 6 [Source:HGNC Symbol;Acc:HGNC:16421]	ENTREZGENE_ACC
476874	PLEKHA7	PLEKHA7	pleckstrin homology domain containing A7 [Source:HGNC Symbol;Acc:HGNC:27049]	ENTREZGENE_ACC
476876	NUCB2	NUCB2	nucleobindin 2 [Source:HGNC Symbol;Acc:HGNC:8044]	ENTREZGENE_ACC
476881	GTF2H1	GTF2H1	general transcription factor IIH subunit 1 [Source:HGNC Symbol;Acc:HGNC:4655]	ENTREZGENE_ACC
476883	LDHC	LDHC	lactate dehydrogenase C [Source:NCBI gene (formerly Entrezgene);Acc:476883]	ENTREZGENE_ACC
476884	SPTY2D1	SPTY2D1	SPT2 chromatin protein domain containing 1 [Source:HGNC Symbol;Acc:HGNC:26818]	ENTREZGENE_ACC
476885	E2F8	E2F8	E2F transcription factor 8 [Source:HGNC Symbol;Acc:HGNC:24727]	ENTREZGENE_ACC
476887	PRMT3	PRMT3	protein arginine methyltransferase 3 [Source:HGNC Symbol;Acc:HGNC:30163]	ENTREZGENE_ACC
476888	NELL1	NELL1	neural EGFL like 1 [Source:HGNC Symbol;Acc:HGNC:7750]	ENTREZGENE_ACC
476889	GAS2	GAS2	growth arrest specific 2 [Source:HGNC Symbol;Acc:HGNC:4167]	ENTREZGENE_ACC
476891	DDX21	DDX21	DExD-box helicase 21 [Source:HGNC Symbol;Acc:HGNC:2744]	ENTREZGENE_ACC
476892	ANO3	ANO3	anoctamin 3 [Source:HGNC Symbol;Acc:HGNC:14004]	ENTREZGENE_ACC
476893	SLC5A12	SLC5A12	solute carrier family 5 member 12 [Source:HGNC Symbol;Acc:HGNC:28750]	ENTREZGENE_ACC
476894	BBOX1	ENSCAFG00845025022	None	ENTREZGENE_ACC
476896	LGR4	LGR4	leucine rich repeat containing G protein-coupled receptor 4 [Source:HGNC Symbol;Acc:HGNC:13299]	ENTREZGENE_ACC
476897	METTL15	METTL15	methyltransferase like 15 [Source:HGNC Symbol;Acc:HGNC:26606]	ENTREZGENE_ACC
476901	MS4A14	ENSCAFG00845020609	None	ENTREZGENE_ACC
476903	ATP7B	ATP7B	ATPase copper transporting beta [Source:NCBI gene (formerly Entrezgene);Acc:476903]	ENTREZGENE_ACC
476905	INTS6	INTS6	integrator complex subunit 6 [Source:HGNC Symbol;Acc:HGNC:14879]	ENTREZGENE_ACC
476909	KPNA3	KPNA3	karyopherin subunit alpha 3 [Source:HGNC Symbol;Acc:HGNC:6396]	ENTREZGENE_ACC
476913	CDADC1	CDADC1	cytidine and dCMP deaminase domain containing 1 [Source:HGNC Symbol;Acc:HGNC:20299]	ENTREZGENE_ACC
476914	FNDC3A	FNDC3A	fibronectin type III domain containing 3A [Source:HGNC Symbol;Acc:HGNC:20296]	ENTREZGENE_ACC
476915	RB1	RB1	RB transcriptional corepressor 1 [Source:HGNC Symbol;Acc:HGNC:9884]	ENTREZGENE_ACC
476919	LRCH1	LRCH1	leucine rich repeats and calponin homology domain containing 1 [Source:HGNC Symbol;Acc:HGNC:20309]	ENTREZGENE_ACC
476920	LRRC63	LRRC63	leucine rich repeat containing 63 [Source:HGNC Symbol;Acc:HGNC:34296]	ENTREZGENE_ACC
476921	LCP1	LCP1	lymphocyte cytosolic protein 1 [Source:HGNC Symbol;Acc:HGNC:6528]	ENTREZGENE_ACC
476922	CBY2	CBY2	chibby family member 2 [Source:HGNC Symbol;Acc:HGNC:30720]	ENTREZGENE_ACC
476927	TSC22D1	TSC22D1	TSC22 domain family member 1 [Source:HGNC Symbol;Acc:HGNC:16826]	ENTREZGENE_ACC
476928	LACC1	LACC1	laccase domain containing 1 [Source:HGNC Symbol;Acc:HGNC:26789]	ENTREZGENE_ACC
476932	DGKH	DGKH	diacylglycerol kinase eta [Source:HGNC Symbol;Acc:HGNC:2854]	ENTREZGENE_ACC
476935	WBP4	WBP4	WW domain binding protein 4 [Source:HGNC Symbol;Acc:HGNC:12739]	ENTREZGENE_ACC
476936	ELF1	ELF1	None	ENTREZGENE_ACC
476942	PCDH9	PCDH9	protocadherin 9 [Source:HGNC Symbol;Acc:HGNC:8661]	ENTREZGENE_ACC
476944	BORA	BORA	BORA aurora kinase A activator [Source:HGNC Symbol;Acc:HGNC:24724]	ENTREZGENE_ACC
476945	PIBF1	PIBF1	progesterone immunomodulatory binding factor 1 [Source:HGNC Symbol;Acc:HGNC:23352]	ENTREZGENE_ACC
476947	UCHL3	UCHL3	ubiquitin C-terminal hydrolase L3 [Source:HGNC Symbol;Acc:HGNC:12515]	ENTREZGENE_ACC
476948	LMO7	LMO7	LIM domain 7 [Source:HGNC Symbol;Acc:HGNC:6646]	ENTREZGENE_ACC
476952	MYCBP2	MYCBP2	MYC binding protein 2 [Source:HGNC Symbol;Acc:HGNC:23386]	ENTREZGENE_ACC
476954	OBI1	OBI1	ORC ubiquitin ligase 1 [Source:HGNC Symbol;Acc:HGNC:20308]	ENTREZGENE_ACC
476955	RBM26	RBM26	RNA binding motif protein 26 [Source:HGNC Symbol;Acc:HGNC:20327]	ENTREZGENE_ACC
476962	GPC6	GPC6	glypican 6 [Source:HGNC Symbol;Acc:HGNC:4454]	ENTREZGENE_ACC
476964	DZIP1	DZIP1	DAZ interacting zinc finger protein 1 [Source:NCBI gene (formerly Entrezgene);Acc:476964]	ENTREZGENE_ACC
476966	DNAJC3	DNAJC3	DnaJ heat shock protein family (Hsp40) member C3 [Source:HGNC Symbol;Acc:HGNC:9439]	ENTREZGENE_ACC
476970	FARP1	FARP1	FERM, ARH/RhoGEF and pleckstrin domain protein 1 [Source:HGNC Symbol;Acc:HGNC:3591]	ENTREZGENE_ACC
476972	TM9SF2	TM9SF2	transmembrane 9 superfamily member 2 [Source:HGNC Symbol;Acc:HGNC:11865]	ENTREZGENE_ACC
476974	CLYBL	CLYBL	citramalyl-CoA lyase [Source:HGNC Symbol;Acc:HGNC:18355]	ENTREZGENE_ACC
476975	PCCA	PCCA	propionyl-CoA carboxylase subunit alpha [Source:HGNC Symbol;Acc:HGNC:8653]	ENTREZGENE_ACC
476976	HNRNPDL	HNRNPDL	heterogeneous nuclear ribonucleoprotein D like [Source:HGNC Symbol;Acc:HGNC:5037]	ENTREZGENE_ACC
476983	CARS2	CARS2	cysteinyl-tRNA synthetase 2, mitochondrial [Source:HGNC Symbol;Acc:HGNC:25695]	ENTREZGENE_ACC
476986	ANKRD10	ANKRD10	ankyrin repeat domain 10 [Source:HGNC Symbol;Acc:HGNC:20265]	ENTREZGENE_ACC
476991	TUBGCP3	TUBGCP3	tubulin gamma complex associated protein 3 [Source:HGNC Symbol;Acc:HGNC:18598]	ENTREZGENE_ACC
476992	ATP11A	ATP11A	ATPase phospholipid transporting 11A [Source:HGNC Symbol;Acc:HGNC:13552]	ENTREZGENE_ACC
476993	F10	F10	coagulation factor X [Source:HGNC Symbol;Acc:HGNC:3528]	ENTREZGENE_ACC
476994	PCID2	PCID2	PCI domain containing 2 [Source:HGNC Symbol;Acc:HGNC:25653]	ENTREZGENE_ACC
476995	LAMP1	LAMP1	lysosomal associated membrane protein 1 [Source:HGNC Symbol;Acc:HGNC:6499]	ENTREZGENE_ACC
476996	GRTP1	GRTP1	growth hormone regulated TBC protein 1 [Source:HGNC Symbol;Acc:HGNC:20310]	ENTREZGENE_ACC
476998	RASA3	RASA3	RAS p21 protein activator 3 [Source:HGNC Symbol;Acc:HGNC:20331]	ENTREZGENE_ACC
477002	ACSS1	ACSS1	acyl-CoA synthetase short chain family member 1 [Source:HGNC Symbol;Acc:HGNC:16091]	ENTREZGENE_ACC
477003	PYGB	PYGB	glycogen phosphorylase B [Source:HGNC Symbol;Acc:HGNC:9723]	ENTREZGENE_ACC
477004	ABHD12	ABHD12	abhydrolase domain containing 12, lysophospholipase [Source:HGNC Symbol;Acc:HGNC:15868]	ENTREZGENE_ACC
477006	NINL	NINL	ninein like [Source:HGNC Symbol;Acc:HGNC:29163]	ENTREZGENE_ACC
477008	ZNF445	ZNF445	None	ENTREZGENE_ACC
477010	None	None	None
477011	SNRK	SNRK	None	ENTREZGENE_ACC
477012	CLASP2	CLASP2	cytoplasmic linker associated protein 2 [Source:HGNC Symbol;Acc:HGNC:17078]	ENTREZGENE_ACC
477014	TRIM71	TRIM71	tripartite motif containing 71 [Source:HGNC Symbol;Acc:HGNC:32669]	ENTREZGENE_ACC
477015	PDCD6IP	ENSCAFG00845024788	None	ENTREZGENE_ACC
477016	ARPP21	ARPP21	cAMP regulated phosphoprotein 21 [Source:HGNC Symbol;Acc:HGNC:16968]	ENTREZGENE_ACC
477017	STAC	STAC	SH3 and cysteine rich domain [Source:HGNC Symbol;Acc:HGNC:11353]	ENTREZGENE_ACC
477018	TRANK1	TRANK1	tetratricopeptide repeat and ankyrin repeat containing 1 [Source:HGNC Symbol;Acc:HGNC:29011]	ENTREZGENE_ACC
477019	MLH1	MLH1	mutL homolog 1 [Source:HGNC Symbol;Acc:HGNC:7127]	ENTREZGENE_ACC
477020	GOLGA4	GOLGA4	golgin A4 [Source:HGNC Symbol;Acc:HGNC:4427]	ENTREZGENE_ACC
477021	CTDSPL	ITGA9	integrin subunit alpha 9 [Source:HGNC Symbol;Acc:HGNC:6145]	ENTREZGENE_ACC
477021	ITGA9	ITGA9	integrin subunit alpha 9 [Source:HGNC Symbol;Acc:HGNC:6145]	ENTREZGENE_ACC
477023	ACAA1	ACAA1	acetyl-CoA acyltransferase 1 [Source:HGNC Symbol;Acc:HGNC:82]	ENTREZGENE_ACC
477024	MYD88	MYD88	MYD88 innate immune signal transduction adaptor [Source:HGNC Symbol;Acc:HGNC:7562]	ENTREZGENE_ACC
477026	SCN10A	SCN10A	sodium voltage-gated channel alpha subunit 10 [Source:VGNC Symbol;Acc:VGNC:45913]	ENTREZGENE_ACC
477027	WDR48	WDR48	WD repeat domain 48 [Source:HGNC Symbol;Acc:HGNC:30914]	ENTREZGENE_ACC
477028	SLC25A38	SLC25A38	solute carrier family 25 member 38 [Source:HGNC Symbol;Acc:HGNC:26054]	ENTREZGENE_ACC
477032	CTNNB1	CTNNB1	catenin beta 1 [Source:NCBI gene (formerly Entrezgene);Acc:477032]	ENTREZGENE_ACC
477033	ULK4	ULK4	unc-51 like kinase 4 [Source:HGNC Symbol;Acc:HGNC:15784]	ENTREZGENE_ACC
477038	DYNC1LI1	DYNC1LI1	None	ENTREZGENE_ACC
477039	TGFBR2	TGFBR2	transforming growth factor beta receptor 2 [Source:HGNC Symbol;Acc:HGNC:11773]	ENTREZGENE_ACC
477043	OXSM	OXSM	3-oxoacyl-ACP synthase, mitochondrial [Source:HGNC Symbol;Acc:HGNC:26063]	ENTREZGENE_ACC
477044	TOP2B	TOP2B	DNA topoisomerase II beta [Source:HGNC Symbol;Acc:HGNC:11990]	ENTREZGENE_ACC
477045	RARB	RARB	retinoic acid receptor beta [Source:HGNC Symbol;Acc:HGNC:9865]	ENTREZGENE_ACC
477047	NKIRAS1	NKIRAS1	NFKB inhibitor interacting Ras like 1 [Source:HGNC Symbol;Acc:HGNC:17899]	ENTREZGENE_ACC
477051	ZNF385D	ZNF385D	zinc finger protein 385D [Source:HGNC Symbol;Acc:HGNC:26191]	ENTREZGENE_ACC
477052	KAT2B	KAT2B	lysine acetyltransferase 2B [Source:HGNC Symbol;Acc:HGNC:8638]	ENTREZGENE_ACC
477053	PP2D1	PP2D1	protein phosphatase 2C like domain containing 1 [Source:HGNC Symbol;Acc:HGNC:28406]	ENTREZGENE_ACC
477055	DAZL	DAZL	None	ENTREZGENE_ACC
477056	GALNT15	GALNT15	polypeptide N-acetylgalactosaminyltransferase 15 [Source:HGNC Symbol;Acc:HGNC:21531]	ENTREZGENE_ACC
477058	ANKRD28	ANKRD28	ankyrin repeat domain 28 [Source:HGNC Symbol;Acc:HGNC:29024]	ENTREZGENE_ACC
477059	BTD	BTD	biotinidase [Source:HGNC Symbol;Acc:HGNC:1122]	ENTREZGENE_ACC
477061	METTL6	SH3BP5	SH3 domain binding protein 5 [Source:HGNC Symbol;Acc:HGNC:10827]	ENTREZGENE_ACC
477061	SH3BP5	SH3BP5	SH3 domain binding protein 5 [Source:HGNC Symbol;Acc:HGNC:10827]	ENTREZGENE_ACC
477062	CAPN7	ENSCAFG00845027174	None	ENTREZGENE_ACC
477064	PIK3R4	PIK3R4	phosphoinositide-3-kinase regulatory subunit 4 [Source:HGNC Symbol;Acc:HGNC:8982]	ENTREZGENE_ACC
477066	ATP2C1	ATP2C1	ATPase secretory pathway Ca2+ transporting 1 [Source:HGNC Symbol;Acc:HGNC:13211]	ENTREZGENE_ACC
477070	TOPBP1	TOPBP1	DNA topoisomerase II binding protein 1 [Source:HGNC Symbol;Acc:HGNC:17008]	ENTREZGENE_ACC
477071	INHCA	ENSCAFG00845030091	None	ENTREZGENE_ACC
477071	LOC477072	ENSCAFG00845030091	None	ENTREZGENE_ACC
477072	INHCA	ENSCAFG00845030091	None	ENTREZGENE_ACC
477072	LOC477072	ENSCAFG00845030091	None	ENTREZGENE_ACC
477074	RYK	RYK	receptor like tyrosine kinase [Source:HGNC Symbol;Acc:HGNC:10481]	ENTREZGENE_ACC
477075	CEP63	CEP63	centrosomal protein 63 [Source:HGNC Symbol;Acc:HGNC:25815]	ENTREZGENE_ACC
477076	PCCB	PCCB	propionyl-CoA carboxylase subunit beta [Source:HGNC Symbol;Acc:HGNC:8654]	ENTREZGENE_ACC
477084	CEP70	CEP70	centrosomal protein 70 [Source:HGNC Symbol;Acc:HGNC:29972]	ENTREZGENE_ACC
477085	PIK3CB	PIK3CB	phosphatidylinositol-4,5-bisphosphate 3-kinase catalytic subunit beta [Source:HGNC Symbol;Acc:HGNC:8976]	ENTREZGENE_ACC
477088	COPB2	COPB2	COPI coat complex subunit beta 2 [Source:HGNC Symbol;Acc:HGNC:2232]	ENTREZGENE_ACC
477091	NMNAT3	NMNAT3	nicotinamide nucleotide adenylyltransferase 3 [Source:HGNC Symbol;Acc:HGNC:20989]	ENTREZGENE_ACC
477093	CLSTN2	CLSTN2	calsyntenin 2 [Source:HGNC Symbol;Acc:HGNC:17448]	ENTREZGENE_ACC
477095	SLC25A36	SLC25A36	solute carrier family 25 member 36 [Source:HGNC Symbol;Acc:HGNC:25554]	ENTREZGENE_ACC
477096	ZBTB38	ZBTB38	zinc finger and BTB domain containing 38 [Source:HGNC Symbol;Acc:HGNC:26636]	ENTREZGENE_ACC
477098	ATP1B3	ATP1B3	ATPase Na+/K+ transporting subunit beta 3 [Source:HGNC Symbol;Acc:HGNC:806]	ENTREZGENE_ACC
477099	TFDP2	TFDP2	transcription factor Dp-2 [Source:HGNC Symbol;Acc:HGNC:11751]	ENTREZGENE_ACC
477100	XRN1	XRN1	5'-3' exoribonuclease 1 [Source:HGNC Symbol;Acc:HGNC:30654]	ENTREZGENE_ACC
477102	PCOLCE2	PCOLCE2	procollagen C-endopeptidase enhancer 2 [Source:HGNC Symbol;Acc:HGNC:8739]	ENTREZGENE_ACC
477103	U2SURP	U2SURP	U2 snRNP associated SURP domain containing [Source:HGNC Symbol;Acc:HGNC:30855]	ENTREZGENE_ACC
477106	HLTF	HLTF	helicase like transcription factor [Source:HGNC Symbol;Acc:HGNC:11099]	ENTREZGENE_ACC
477109	RNF13	RNF13	ring finger protein 13 [Source:HGNC Symbol;Acc:HGNC:10057]	ENTREZGENE_ACC
477111	TSC22D2	TSC22D2	TSC22 domain family member 2 [Source:HGNC Symbol;Acc:HGNC:29095]	ENTREZGENE_ACC
477112	EIF2A	EIF2A	eukaryotic translation initiation factor 2A [Source:HGNC Symbol;Acc:HGNC:3254]	ENTREZGENE_ACC
477114	IGSF10	IGSF10	immunoglobulin superfamily member 10 [Source:HGNC Symbol;Acc:HGNC:26384]	ENTREZGENE_ACC
477115	AADAC	AADAC	arylacetamide deacetylase [Source:HGNC Symbol;Acc:HGNC:17]	ENTREZGENE_ACC
477116	MBNL1	MBNL1	muscleblind like splicing regulator 1 [Source:HGNC Symbol;Acc:HGNC:6923]	ENTREZGENE_ACC
477117	DHX36	DHX36	DEAH-box helicase 36 [Source:HGNC Symbol;Acc:HGNC:14410]	ENTREZGENE_ACC
477119	GPR149	GPR149	G protein-coupled receptor 149 [Source:HGNC Symbol;Acc:HGNC:23627]	ENTREZGENE_ACC
477120	MME	MME	membrane metalloendopeptidase [Source:NCBI gene (formerly Entrezgene);Acc:477120]	ENTREZGENE_ACC
477123	GMPS	GMPS	guanine monophosphate synthase [Source:NCBI gene (formerly Entrezgene);Acc:477123]	ENTREZGENE_ACC
477126	None	None	None
477127	MLF1	MLF1	myeloid leukemia factor 1 [Source:HGNC Symbol;Acc:HGNC:7125]	ENTREZGENE_ACC
477128	GFM1	GFM1	G elongation factor mitochondrial 1 [Source:HGNC Symbol;Acc:HGNC:13780]	ENTREZGENE_ACC
477129	OPA1	OPA1	OPA1 mitochondrial dynamin like GTPase [Source:HGNC Symbol;Acc:HGNC:8140]	ENTREZGENE_ACC
477131	NAPB	NAPB	NSF attachment protein beta [Source:HGNC Symbol;Acc:HGNC:15751]	ENTREZGENE_ACC
477133	XRN2	XRN2	5'-3' exoribonuclease 2 [Source:HGNC Symbol;Acc:HGNC:12836]	ENTREZGENE_ACC
477134	KIZ	KIZ	kizuna centrosomal protein [Source:HGNC Symbol;Acc:HGNC:15865]	ENTREZGENE_ACC
477136	CFAP61	CFAP61	cilia and flagella associated protein 61 [Source:HGNC Symbol;Acc:HGNC:15872]	ENTREZGENE_ACC
477137	CRNKL1	CRNKL1	crooked neck pre-mRNA splicing factor 1 [Source:HGNC Symbol;Acc:HGNC:15762]	ENTREZGENE_ACC
477139	RIN2	RIN2	Ras and Rab interactor 2 [Source:HGNC Symbol;Acc:HGNC:18750]	ENTREZGENE_ACC
477142	SEC23B	SEC23B	SEC23 homolog B, COPII coat complex component [Source:HGNC Symbol;Acc:HGNC:10702]	ENTREZGENE_ACC
477143	POLR3F	POLR3F	RNA polymerase III subunit F [Source:HGNC Symbol;Acc:HGNC:15763]	ENTREZGENE_ACC
477145	ZNF133	ZNF133	zinc finger protein 133 [Source:HGNC Symbol;Acc:HGNC:12917]	ENTREZGENE_ACC
477146	KAT14	KAT14	lysine acetyltransferase 14 [Source:HGNC Symbol;Acc:HGNC:15904]	ENTREZGENE_ACC
477149	FLRT3	FLRT3	fibronectin leucine rich transmembrane protein 3 [Source:HGNC Symbol;Acc:HGNC:3762]	ENTREZGENE_ACC
477150	NDUFAF5	NDUFAF5	NADH:ubiquinone oxidoreductase complex assembly factor 5 [Source:HGNC Symbol;Acc:HGNC:15899]	ENTREZGENE_ACC
477151	ESF1	ESF1	ESF1 nucleolar pre-rRNA processing protein homolog [Source:HGNC Symbol;Acc:HGNC:15898]	ENTREZGENE_ACC
477152	TASP1	TASP1	taspase 1 [Source:HGNC Symbol;Acc:HGNC:15859]	ENTREZGENE_ACC
477154	BTBD3	BTBD3	BTB domain containing 3 [Source:HGNC Symbol;Acc:HGNC:15854]	ENTREZGENE_ACC
477159	ANKEF1	ANKEF1	ankyrin repeat and EF-hand domain containing 1 [Source:HGNC Symbol;Acc:HGNC:15803]	ENTREZGENE_ACC
477160	PLCB4	PLCB4	phospholipase C beta 4 [Source:HGNC Symbol;Acc:HGNC:9059]	ENTREZGENE_ACC
477161	TMX4	TMX4	thioredoxin related transmembrane protein 4 [Source:HGNC Symbol;Acc:HGNC:25237]	ENTREZGENE_ACC
477163	CRLS1	MCM8	minichromosome maintenance 8 homologous recombination repair factor [Source:HGNC Symbol;Acc:HGNC:16147]	ENTREZGENE_ACC
477163	MCM8	MCM8	minichromosome maintenance 8 homologous recombination repair factor [Source:HGNC Symbol;Acc:HGNC:16147]	ENTREZGENE_ACC
477165	CHGB	CHGB	chromogranin B [Source:HGNC Symbol;Acc:HGNC:1930]	ENTREZGENE_ACC
477170	ATRN	ATRN	attractin [Source:HGNC Symbol;Acc:HGNC:885]	ENTREZGENE_ACC
477172	DNAAF9	C24H20orf194	dynein axonemal assembly factor 9 [Source:HGNC Symbol;Acc:HGNC:17721]	ENTREZGENE_ACC
477176	PTPRA	PTPRA	protein tyrosine phosphatase receptor type A [Source:HGNC Symbol;Acc:HGNC:9664]	ENTREZGENE_ACC
477177	IDH3B	IDH3B	None	ENTREZGENE_ACC
477179	TMC2	TMC2	transmembrane channel like 2 [Source:HGNC Symbol;Acc:HGNC:16527]	ENTREZGENE_ACC
477180	STK35	TGM3	transglutaminase 3 [Source:HGNC Symbol;Acc:HGNC:11779]	ENTREZGENE_ACC
477180	TGM3	TGM3	transglutaminase 3 [Source:HGNC Symbol;Acc:HGNC:11779]	ENTREZGENE_ACC
477185	CSNK2A1	CSNK2A1	None	ENTREZGENE_ACC
477186	TPX2	TPX2	TPX2 microtubule nucleation factor [Source:HGNC Symbol;Acc:HGNC:1249]	ENTREZGENE_ACC
477187	MYLK2	MYLK2	myosin light chain kinase 2 [Source:HGNC Symbol;Acc:HGNC:16243]	ENTREZGENE_ACC
477188	TTLL9	TTLL9	tubulin tyrosine ligase like 9 [Source:HGNC Symbol;Acc:HGNC:16118]	ENTREZGENE_ACC
477191	TM9SF4	TM9SF4	transmembrane 9 superfamily member 4 [Source:HGNC Symbol;Acc:HGNC:30797]	ENTREZGENE_ACC
477193	BPIFB4	BPIFB4	BPI fold containing family B member 4 [Source:HGNC Symbol;Acc:HGNC:16179]	ENTREZGENE_ACC
477194	BPIFB1	BPIFB1	BPI fold containing family B member 1 [Source:HGNC Symbol;Acc:HGNC:16108]	ENTREZGENE_ACC
477195	CDK5RAP1	CDK5RAP1	CDK5 regulatory subunit associated protein 1 [Source:HGNC Symbol;Acc:HGNC:15880]	ENTREZGENE_ACC
477196	CBFA2T2	CBFA2T2	CBFA2/RUNX1 partner transcriptional co-repressor 2 [Source:HGNC Symbol;Acc:HGNC:1536]	ENTREZGENE_ACC
477197	EIF2S2	EIF2S2	None	ENTREZGENE_ACC
477199	ITCH	ITCH	itchy E3 ubiquitin protein ligase [Source:HGNC Symbol;Acc:HGNC:13890]	ENTREZGENE_ACC
477202	NCOA6	NCOA6	nuclear receptor coactivator 6 [Source:HGNC Symbol;Acc:HGNC:15936]	ENTREZGENE_ACC
477205	ACSS2	ACSS2	acyl-CoA synthetase short chain family member 2 [Source:HGNC Symbol;Acc:HGNC:15814]	ENTREZGENE_ACC
477206	MYH7B	MYH7B	myosin heavy chain 7B [Source:HGNC Symbol;Acc:HGNC:15906]	ENTREZGENE_ACC
477207	TRPC4AP	TRPC4AP	transient receptor potential cation channel subfamily C member 4 associated protein [Source:HGNC Symbol;Acc:HGNC:16181]	ENTREZGENE_ACC
477209	EDEM2	EDEM2	ER degradation enhancing alpha-mannosidase like protein 2 [Source:HGNC Symbol;Acc:HGNC:15877]	ENTREZGENE_ACC
477212	ERGIC3	ERGIC3	ERGIC and golgi 3 [Source:HGNC Symbol;Acc:HGNC:15927]	ENTREZGENE_ACC
477213	CPNE1	RBM12	copine 1 [Source:NCBI gene (formerly Entrezgene);Acc:477213]	ENTREZGENE_ACC
477213	RBM12	RBM12	copine 1 [Source:NCBI gene (formerly Entrezgene);Acc:477213]	ENTREZGENE_ACC
477214	NFS1	NFS1	NFS1 cysteine desulfurase [Source:HGNC Symbol;Acc:HGNC:15910]	ENTREZGENE_ACC
477216	RBM39	RBM39	RNA binding motif protein 39 [Source:HGNC Symbol;Acc:HGNC:15923]	ENTREZGENE_ACC
477217	PHF20	PHF20	PHD finger protein 20 [Source:HGNC Symbol;Acc:HGNC:16098]	ENTREZGENE_ACC
477218	AAR2	AAR2	AAR2 splicing factor [Source:HGNC Symbol;Acc:HGNC:15886]	ENTREZGENE_ACC
477219	DLGAP4	DLGAP4	DLG associated protein 4 [Source:HGNC Symbol;Acc:HGNC:24476]	ENTREZGENE_ACC
477221	RBL1	RBL1	RB transcriptional corepressor like 1 [Source:HGNC Symbol;Acc:HGNC:9893]	ENTREZGENE_ACC
477223	RPN2	RPN2	ribophorin II [Source:HGNC Symbol;Acc:HGNC:10382]	ENTREZGENE_ACC
477224	CTNNBL1	CTNNBL1	catenin beta like 1 [Source:HGNC Symbol;Acc:HGNC:15879]	ENTREZGENE_ACC
477225	TTI1	TTI1	TELO2 interacting protein 1 [Source:HGNC Symbol;Acc:HGNC:29029]	ENTREZGENE_ACC
477227	ACTR5	ACTR5	actin related protein 5 [Source:HGNC Symbol;Acc:HGNC:14671]	ENTREZGENE_ACC
477229	TOP1	TOP1	DNA topoisomerase I [Source:HGNC Symbol;Acc:HGNC:11986]	ENTREZGENE_ACC
477230	CHD6	CHD6	chromodomain helicase DNA binding protein 6 [Source:HGNC Symbol;Acc:HGNC:19057]	ENTREZGENE_ACC
477231	L3MBTL1	L3MBTL1	L3MBTL histone methyl-lysine binding protein 1 [Source:HGNC Symbol;Acc:HGNC:15905]	ENTREZGENE_ACC
477232	MYBL2	MYBL2	MYB proto-oncogene like 2 [Source:HGNC Symbol;Acc:HGNC:7548]	ENTREZGENE_ACC
477234	TTPAL	TTPAL	alpha tocopherol transfer protein like [Source:HGNC Symbol;Acc:HGNC:16114]	ENTREZGENE_ACC
477235	SERINC3	SERINC3	serine incorporator 3 [Source:HGNC Symbol;Acc:HGNC:11699]	ENTREZGENE_ACC
477236	ADA	ADA	adenosine deaminase [Source:HGNC Symbol;Acc:HGNC:186]	ENTREZGENE_ACC
477237	PABPC1L	YWHAB	poly(A) binding protein cytoplasmic 1 like [Source:HGNC Symbol;Acc:HGNC:15797]	ENTREZGENE_ACC
477237	YWHAB	YWHAB	poly(A) binding protein cytoplasmic 1 like [Source:HGNC Symbol;Acc:HGNC:15797]	ENTREZGENE_ACC
477238	PABPC1L	YWHAB	poly(A) binding protein cytoplasmic 1 like [Source:HGNC Symbol;Acc:HGNC:15797]	ENTREZGENE_ACC
477238	YWHAB	YWHAB	poly(A) binding protein cytoplasmic 1 like [Source:HGNC Symbol;Acc:HGNC:15797]	ENTREZGENE_ACC
477239	TOMM34	TOMM34	translocase of outer mitochondrial membrane 34 [Source:HGNC Symbol;Acc:HGNC:15746]	ENTREZGENE_ACC
477240	STK4	STK4	serine/threonine kinase 4 [Source:HGNC Symbol;Acc:HGNC:11408]	ENTREZGENE_ACC
477243	DBNDD2	DBNDD2	dysbindin domain containing 2 [Source:HGNC Symbol;Acc:HGNC:15881]	ENTREZGENE_ACC
477244	PIGT	PIGT	phosphatidylinositol glycan anchor biosynthesis class T [Source:HGNC Symbol;Acc:HGNC:14938]	ENTREZGENE_ACC
477246	DNTTIP1	DNTTIP1	deoxynucleotidyltransferase terminal interacting protein 1 [Source:HGNC Symbol;Acc:HGNC:16160]	ENTREZGENE_ACC
477247	ACOT8	ACOT8	acyl-CoA thioesterase 8 [Source:HGNC Symbol;Acc:HGNC:15919]	ENTREZGENE_ACC
477249	PCIF1	PCIF1	phosphorylated CTD interacting factor 1 [Source:HGNC Symbol;Acc:HGNC:16200]	ENTREZGENE_ACC
477250	NCOA5	NCOA5	nuclear receptor coactivator 5 [Source:HGNC Symbol;Acc:HGNC:15909]	ENTREZGENE_ACC
477251	None	None	None
477252	ZMYND8	ZMYND8	zinc finger MYND-type containing 8 [Source:HGNC Symbol;Acc:HGNC:9397]	ENTREZGENE_ACC
477254	SULF2	SULF2	sulfatase 2 [Source:NCBI gene (formerly Entrezgene);Acc:477254]	ENTREZGENE_ACC
477256	ARFGEF2	ARFGEF2	ADP ribosylation factor guanine nucleotide exchange factor 2 [Source:HGNC Symbol;Acc:HGNC:15853]	ENTREZGENE_ACC
477257	CSE1L	CSE1L	chromosome segregation 1 like [Source:HGNC Symbol;Acc:HGNC:2431]	ENTREZGENE_ACC
477258	STAU1	STAU1	staufen double-stranded RNA binding protein 1 [Source:HGNC Symbol;Acc:HGNC:11370]	ENTREZGENE_ACC
477259	DDX27	DDX27	DEAD-box helicase 27 [Source:HGNC Symbol;Acc:HGNC:15837]	ENTREZGENE_ACC
477260	ZNFX1	ZNFX1	zinc finger NFX1-type containing 1 [Source:HGNC Symbol;Acc:HGNC:29271]	ENTREZGENE_ACC
477261	RNF114	RNF114	ring finger protein 114 [Source:HGNC Symbol;Acc:HGNC:13094]	ENTREZGENE_ACC
477263	PTPN1	PTPN1	protein tyrosine phosphatase non-receptor type 1 [Source:HGNC Symbol;Acc:HGNC:9642]	ENTREZGENE_ACC
477265	ATP9A	ATP9A	ATPase phospholipid transporting 9A (putative) [Source:HGNC Symbol;Acc:HGNC:13540]	ENTREZGENE_ACC
477269	CASS4	CASS4	Cas scaffold protein family member 4 [Source:HGNC Symbol;Acc:HGNC:15878]	ENTREZGENE_ACC
477271	CTCFL	CTCFL	CCCTC-binding factor like [Source:HGNC Symbol;Acc:HGNC:16234]	ENTREZGENE_ACC
477272	None	None	None
477273	LOC477273	ENSCAFG00845013178	None	ENTREZGENE_ACC
477276	NELFCD	NELFCD	negative elongation factor complex member C/D [Source:HGNC Symbol;Acc:HGNC:15934]	ENTREZGENE_ACC
477278	None	None	None
477280	TAF4	TAF4	TATA-box binding protein associated factor 4 [Source:HGNC Symbol;Acc:HGNC:11537]	ENTREZGENE_ACC
477281	MTG2	MTG2	mitochondrial ribosome associated GTPase 2 [Source:HGNC Symbol;Acc:HGNC:16239]	ENTREZGENE_ACC
477283	OSBPL2	OSBPL2	oxysterol binding protein like 2 [Source:HGNC Symbol;Acc:HGNC:15761]	ENTREZGENE_ACC
477289	PRPF6	PRPF6	pre-mRNA processing factor 6 [Source:HGNC Symbol;Acc:HGNC:15860]	ENTREZGENE_ACC
477291	CKAP2	CKAP2	None	ENTREZGENE_ACC
477292	VPS36	ENSCAFG00845022371	None	ENTREZGENE_ACC
477293	THSD1	THSD1	None	ENTREZGENE_ACC
477294	MRPS31	MRPS31	mitochondrial ribosomal protein S31 [Source:HGNC Symbol;Acc:HGNC:16632]	ENTREZGENE_ACC
477295	FOXO1	FOXO1	forkhead box O1 [Source:HGNC Symbol;Acc:HGNC:3819]	ENTREZGENE_ACC
477296	COG6	COG6	component of oligomeric golgi complex 6 [Source:HGNC Symbol;Acc:HGNC:18621]	ENTREZGENE_ACC
477298	POSTN	POSTN	periostin [Source:HGNC Symbol;Acc:HGNC:16953]	ENTREZGENE_ACC
477299	SUPT20H	SUPT20H	SPT20 homolog, SAGA complex component [Source:HGNC Symbol;Acc:HGNC:20596]	ENTREZGENE_ACC
477301	ALG5	ALG5	ALG5 dolichyl-phosphate beta-glucosyltransferase [Source:HGNC Symbol;Acc:HGNC:20266]	ENTREZGENE_ACC
477302	CCNA1	CCNA1	cyclin A1 [Source:HGNC Symbol;Acc:HGNC:1577]	ENTREZGENE_ACC
477303	SPART	SPART	spartin [Source:HGNC Symbol;Acc:HGNC:18514]	ENTREZGENE_ACC
477304	DCLK1	DCLK1	doublecortin like kinase 1 [Source:HGNC Symbol;Acc:HGNC:2700]	ENTREZGENE_ACC
477305	None	None	None
477308	RFC3	RFC3	replication factor C subunit 3 [Source:HGNC Symbol;Acc:HGNC:9971]	ENTREZGENE_ACC
477311	STARD13	STARD13	StAR related lipid transfer domain containing 13 [Source:HGNC Symbol;Acc:HGNC:19164]	ENTREZGENE_ACC
477316	N4BP2L2	N4BP2L2	None	ENTREZGENE_ACC
477317	ZAR1L	ZAR1L	zygote arrest 1 like [Source:HGNC Symbol;Acc:HGNC:37116]	ENTREZGENE_ACC
477318	FRY	FRY	FRY microtubule binding protein [Source:HGNC Symbol;Acc:HGNC:20367]	ENTREZGENE_ACC
477322	HSPH1	HSPH1	heat shock protein family H (Hsp110) member 1 [Source:HGNC Symbol;Acc:HGNC:16969]	ENTREZGENE_ACC
477323	None	None	None
477324	SLC46A3	SLC46A3	solute carrier family 46 member 3 [Source:HGNC Symbol;Acc:HGNC:27501]	ENTREZGENE_ACC
477331	WASF3	WASF3	WASP family member 3 [Source:HGNC Symbol;Acc:HGNC:12734]	ENTREZGENE_ACC
477332	RNF6	RNF6	ring finger protein 6 [Source:HGNC Symbol;Acc:HGNC:10069]	ENTREZGENE_ACC
477334	NUP58	NUP58	nucleoporin 58 [Source:HGNC Symbol;Acc:HGNC:20261]	ENTREZGENE_ACC
477336	MTMR6	MTMR6	myotubularin related protein 6 [Source:HGNC Symbol;Acc:HGNC:7453]	ENTREZGENE_ACC
477338	MIPEP	MIPEP	mitochondrial intermediate peptidase [Source:HGNC Symbol;Acc:HGNC:7104]	ENTREZGENE_ACC
477339	SACS	SACS	sacsin molecular chaperone [Source:HGNC Symbol;Acc:HGNC:10519]	ENTREZGENE_ACC
477343	LATS2	LATS2	large tumor suppressor kinase 2 [Source:HGNC Symbol;Acc:HGNC:6515]	ENTREZGENE_ACC
477344	XPO4	XPO4	exportin 4 [Source:HGNC Symbol;Acc:HGNC:17796]	ENTREZGENE_ACC
477345	IFT88	IFT88	intraflagellar transport 88 [Source:HGNC Symbol;Acc:HGNC:20606]	ENTREZGENE_ACC
477346	ZMYM2	ZMYM2	zinc finger MYM-type containing 2 [Source:HGNC Symbol;Acc:HGNC:12989]	ENTREZGENE_ACC
477347	PSPC1	PSPC1	paraspeckle component 1 [Source:HGNC Symbol;Acc:HGNC:20320]	ENTREZGENE_ACC
477348	PARP4	PARP4	poly(ADP-ribose) polymerase family member 4 [Source:NCBI gene (formerly Entrezgene);Acc:477348]	ENTREZGENE_ACC
477351	PALLD	PALLD	palladin, cytoskeletal associated protein [Source:HGNC Symbol;Acc:HGNC:17068]	ENTREZGENE_ACC
477353	None	None	None
477354	CLCN3	CLCN3	chloride voltage-gated channel 3 [Source:NCBI gene (formerly Entrezgene);Acc:477354]	ENTREZGENE_ACC
477355	HPF1	HPF1	histone PARylation factor 1 [Source:HGNC Symbol;Acc:HGNC:26051]	ENTREZGENE_ACC
477356	MFAP3L	MFAP3L	microfibril associated protein 3 like [Source:HGNC Symbol;Acc:HGNC:29083]	ENTREZGENE_ACC
477359	FBXO8	FBXO8	F-box protein 8 [Source:HGNC Symbol;Acc:HGNC:13587]	ENTREZGENE_ACC
477360	CEP44	CEP44	centrosomal protein 44 [Source:HGNC Symbol;Acc:HGNC:29356]	ENTREZGENE_ACC
477362	FDFT1	FDFT1	farnesyl-diphosphate farnesyltransferase 1 [Source:HGNC Symbol;Acc:HGNC:3629]	ENTREZGENE_ACC
477365	TDH	TDH	L-threonine dehydrogenase [Source:VGNC Symbol;Acc:VGNC:109301]	ENTREZGENE_ACC
477366	C25H8orf74	C8orf74	chromosome 8 open reading frame 74 [Source:HGNC Symbol;Acc:HGNC:32296]	ENTREZGENE_ACC
477368	PRSS55	PRSS55	serine protease 55 [Source:HGNC Symbol;Acc:HGNC:30824]	ENTREZGENE_ACC
477369	KIF13B	ENSCAFG00845020798	None	ENTREZGENE_ACC
477370	ELP3	ELP3	elongator acetyltransferase complex subunit 3 [Source:HGNC Symbol;Acc:HGNC:20696]	ENTREZGENE_ACC
477373	EPHX2	EPHX2	epoxide hydrolase 2 [Source:HGNC Symbol;Acc:HGNC:3402]	ENTREZGENE_ACC
477374	PPP2R2A	PPP2R2A	protein phosphatase 2 regulatory subunit Balpha [Source:HGNC Symbol;Acc:HGNC:9304]	ENTREZGENE_ACC
477375	EBF2	EBF2	EBF transcription factor 2 [Source:HGNC Symbol;Acc:HGNC:19090]	ENTREZGENE_ACC
477377	CDCA2	CDCA2	cell division cycle associated 2 [Source:HGNC Symbol;Acc:HGNC:14623]	ENTREZGENE_ACC
477379	ADAM7	ADAM7	ADAM metallopeptidase domain 7 [Source:HGNC Symbol;Acc:HGNC:214]	ENTREZGENE_ACC
477380	R3HCC1	R3HCC1	R3H domain and coiled-coil containing 1 [Source:HGNC Symbol;Acc:HGNC:27329]	ENTREZGENE_ACC
477383	SORBS3	SORBS3	sorbin and SH3 domain containing 3 [Source:HGNC Symbol;Acc:HGNC:30907]	ENTREZGENE_ACC
477387	XPO7	XPO7	exportin 7 [Source:HGNC Symbol;Acc:HGNC:14108]	ENTREZGENE_ACC
477392	CUL3	CUL3	cullin 3 [Source:HGNC Symbol;Acc:HGNC:2553]	ENTREZGENE_ACC
477395	MFF	MFF	mitochondrial fission factor [Source:HGNC Symbol;Acc:HGNC:24858]	ENTREZGENE_ACC
477396	AGFG1	AGFG1	ArfGAP with FG repeats 1 [Source:HGNC Symbol;Acc:HGNC:5175]	ENTREZGENE_ACC
477397	DAW1	DAW1	dynein assembly factor with WD repeats 1 [Source:HGNC Symbol;Acc:HGNC:26383]	ENTREZGENE_ACC
477400	TRIP12	TRIP12	thyroid hormone receptor interactor 12 [Source:HGNC Symbol;Acc:HGNC:12306]	ENTREZGENE_ACC
477402	SP100	SP100	SP100 nuclear antigen [Source:HGNC Symbol;Acc:HGNC:11206]	ENTREZGENE_ACC
477403	CAB39	CAB39	calcium binding protein 39 [Source:HGNC Symbol;Acc:HGNC:20292]	ENTREZGENE_ACC
477407	ARMC9	ARMC9	armadillo repeat containing 9 [Source:HGNC Symbol;Acc:HGNC:20730]	ENTREZGENE_ACC
477411	KCNJ13	KCNJ13	potassium inwardly rectifying channel subfamily J member 13 [Source:HGNC Symbol;Acc:HGNC:6259]	ENTREZGENE_ACC
477412	ATG16L1	ATG16L1	autophagy related 16 like 1 [Source:HGNC Symbol;Acc:HGNC:21498]	ENTREZGENE_ACC
477415	IQCA1	IQCA1	IQ motif containing with AAA domain 1 [Source:HGNC Symbol;Acc:HGNC:26195]	ENTREZGENE_ACC
477419	LRRFIP1	ENSCAFG00845029031	None	ENTREZGENE_ACC
477422	SCLY	SCLY	selenocysteine lyase [Source:HGNC Symbol;Acc:HGNC:18161]	ENTREZGENE_ACC
477431	HDLBP	HDLBP	high density lipoprotein binding protein [Source:HGNC Symbol;Acc:HGNC:4857]	ENTREZGENE_ACC
477434	CHFR	CHFR	checkpoint with forkhead and ring finger domains [Source:HGNC Symbol;Acc:HGNC:20455]	ENTREZGENE_ACC
477435	GOLGA3	GOLGA3	golgin A3 [Source:HGNC Symbol;Acc:HGNC:4426]	ENTREZGENE_ACC
477437	ULK1	EP400	unc-51 like autophagy activating kinase 1 [Source:HGNC Symbol;Acc:HGNC:12558]	ENTREZGENE_ACC
477438	SFSWAP	SFSWAP	splicing factor SWAP [Source:HGNC Symbol;Acc:HGNC:10790]	ENTREZGENE_ACC
477439	STX2	STX2	syntaxin 2 [Source:HGNC Symbol;Acc:HGNC:3403]	ENTREZGENE_ACC
477440	PIWIL1	PIWIL1	piwi like RNA-mediated gene silencing 1 [Source:HGNC Symbol;Acc:HGNC:9007]	ENTREZGENE_ACC
477442	DHX37	DHX37	DEAH-box helicase 37 [Source:HGNC Symbol;Acc:HGNC:17210]	ENTREZGENE_ACC
477445	ATP6V0A2	ATP6V0A2	ATPase H+ transporting V0 subunit a2 [Source:HGNC Symbol;Acc:HGNC:18481]	ENTREZGENE_ACC
477445	TCTN2	ATP6V0A2	ATPase H+ transporting V0 subunit a2 [Source:HGNC Symbol;Acc:HGNC:18481]	ENTREZGENE_ACC
477446	GTF2H3	GTF2H3	general transcription factor IIH subunit 3 [Source:HGNC Symbol;Acc:HGNC:4657]	ENTREZGENE_ACC
477447	EIF2B1	EIF2B1	eukaryotic translation initiation factor 2B subunit alpha [Source:HGNC Symbol;Acc:HGNC:3257]	ENTREZGENE_ACC
477451	SBNO1	SBNO1	strawberry notch homolog 1 [Source:HGNC Symbol;Acc:HGNC:22973]	ENTREZGENE_ACC
477453	MPHOSPH9	MPHOSPH9	M-phase phosphoprotein 9 [Source:HGNC Symbol;Acc:HGNC:7215]	ENTREZGENE_ACC
477454	PITPNM2	PITPNM2	phosphatidylinositol transfer protein membrane associated 2 [Source:HGNC Symbol;Acc:HGNC:21044]	ENTREZGENE_ACC
477455	OGFOD2	OGFOD2	2-oxoglutarate and iron dependent oxygenase domain containing 2 [Source:HGNC Symbol;Acc:HGNC:25823]	ENTREZGENE_ACC
477456	ABCB9	ABCB9	ATP binding cassette subfamily B member 9 [Source:HGNC Symbol;Acc:HGNC:50]	ENTREZGENE_ACC
477459	RSRC2	RSRC2	arginine and serine rich coiled-coil 2 [Source:HGNC Symbol;Acc:HGNC:30559]	ENTREZGENE_ACC
477460	ZCCHC8	ZCCHC8	zinc finger CCHC-type containing 8 [Source:HGNC Symbol;Acc:HGNC:25265]	ENTREZGENE_ACC
477461	CLIP1	CLIP1	CAP-Gly domain containing linker protein 1 [Source:HGNC Symbol;Acc:HGNC:10461]	ENTREZGENE_ACC
477462	VPS33A	VPS33A	VPS33A core subunit of CORVET and HOPS complexes [Source:HGNC Symbol;Acc:HGNC:18179]	ENTREZGENE_ACC
477463	DIABLO	DIABLO	diablo IAP-binding mitochondrial protein [Source:NCBI gene (formerly Entrezgene);Acc:477463]	ENTREZGENE_ACC
477464	MLXIP	MLXIP	MLX interacting protein [Source:HGNC Symbol;Acc:HGNC:17055]	ENTREZGENE_ACC
477466	CFAP251	CFAP251	cilia and flagella associated protein 251 [Source:HGNC Symbol;Acc:HGNC:28506]	ENTREZGENE_ACC
477467	PSMD9	PSMD9	proteasome 26S subunit, non-ATPase 9 [Source:HGNC Symbol;Acc:HGNC:9567]	ENTREZGENE_ACC
477470	RNF34	RNF34	ring finger protein 34 [Source:HGNC Symbol;Acc:HGNC:17297]	ENTREZGENE_ACC
477471	ANAPC5	ANAPC5	anaphase promoting complex subunit 5 [Source:HGNC Symbol;Acc:HGNC:15713]	ENTREZGENE_ACC
477479	CCDC63	CCDC63	coiled-coil domain containing 63 [Source:HGNC Symbol;Acc:HGNC:26669]	ENTREZGENE_ACC
477480	MAPKAPK5	MAPKAPK5	MAPK activated protein kinase 5 [Source:HGNC Symbol;Acc:HGNC:6889]	ENTREZGENE_ACC
477484	TRAFD1	TRAFD1	TRAF-type zinc finger domain containing 1 [Source:HGNC Symbol;Acc:HGNC:24808]	ENTREZGENE_ACC
477486	HECTD4	HECTD4	HECT domain E3 ubiquitin protein ligase 4 [Source:HGNC Symbol;Acc:HGNC:26611]	ENTREZGENE_ACC
477488	PTPN11	PTPN11	protein tyrosine phosphatase non-receptor type 11 [Source:HGNC Symbol;Acc:HGNC:9644]	ENTREZGENE_ACC
477490	OAS3	OAS3	2'-5'-oligoadenylate synthetase 3 [Source:NCBI gene (formerly Entrezgene);Acc:477490]	ENTREZGENE_ACC
477492	TPCN1	TPCN1	two pore segment channel 1 [Source:HGNC Symbol;Acc:HGNC:18182]	ENTREZGENE_ACC
477496	MED13L	MED13L	mediator complex subunit 13L [Source:HGNC Symbol;Acc:HGNC:22962]	ENTREZGENE_ACC
477498	NOS1	NOS1	nitric oxide synthase 1 [Source:NCBI gene (formerly Entrezgene);Acc:477498]	ENTREZGENE_ACC
477499	RFC5	RFC5	replication factor C subunit 5 [Source:HGNC Symbol;Acc:HGNC:9973]	ENTREZGENE_ACC
477500	VSIG10	ENSCAFG00845027395	None	ENTREZGENE_ACC
477500	WSB2	ENSCAFG00845027395	None	ENTREZGENE_ACC
477502	TAOK3	TAOK3	TAO kinase 3 [Source:HGNC Symbol;Acc:HGNC:18133]	ENTREZGENE_ACC
477504	CCDC60	CCDC60	coiled-coil domain containing 60 [Source:HGNC Symbol;Acc:HGNC:28610]	ENTREZGENE_ACC
477505	GCN1	GCN1	GCN1 activator of EIF2AK4 [Source:HGNC Symbol;Acc:HGNC:4199]	ENTREZGENE_ACC
477507	SIRT4	SIRT4	sirtuin 4 [Source:HGNC Symbol;Acc:HGNC:14932]	ENTREZGENE_ACC
477514	RNF10	RNF10	ring finger protein 10 [Source:HGNC Symbol;Acc:HGNC:10055]	ENTREZGENE_ACC
477518	LOC477518	OASL	None	ENTREZGENE_ACC
477520	GIT2	GIT2	GIT ArfGAP 2 [Source:HGNC Symbol;Acc:HGNC:4273]	ENTREZGENE_ACC
477521	TCHP	ENSCAFG00845021777	None	ENTREZGENE_ACC
477524	ALKBH2	ALKBH2	None	ENTREZGENE_ACC
477526	SSH1	SSH1	slingshot protein phosphatase 1 [Source:HGNC Symbol;Acc:HGNC:30579]	ENTREZGENE_ACC
477530	TFIP11	TFIP11	tuftelin interacting protein 11 [Source:NCBI gene (formerly Entrezgene);Acc:477530]	ENTREZGENE_ACC
477532	XBP1	XBP1	X-box binding protein 1 [Source:HGNC Symbol;Acc:HGNC:12801]	ENTREZGENE_ACC
477534	THOC5	THOC5	THO complex 5 [Source:HGNC Symbol;Acc:HGNC:19074]	ENTREZGENE_ACC
477535	NF2	NF2	NF2, moesin-ezrin-radixin like (MERLIN) tumor suppressor [Source:HGNC Symbol;Acc:HGNC:7773]	ENTREZGENE_ACC
477538	SF3A1	SF3A1	splicing factor 3a subunit 1 [Source:HGNC Symbol;Acc:HGNC:10765]	ENTREZGENE_ACC
477540	GAL3ST1	GAL3ST1	galactose-3-O-sulfotransferase 1 [Source:NCBI gene (formerly Entrezgene);Acc:611960]	ENTREZGENE_ACC
477540	LOC477540	GAL3ST1	galactose-3-O-sulfotransferase 1 [Source:NCBI gene (formerly Entrezgene);Acc:611960]	ENTREZGENE_ACC
477540	LOC486353	GAL3ST1	galactose-3-O-sulfotransferase 1 [Source:NCBI gene (formerly Entrezgene);Acc:611960]	ENTREZGENE_ACC
477541	OSBP2	OSBP2	oxysterol binding protein 2 [Source:HGNC Symbol;Acc:HGNC:8504]	ENTREZGENE_ACC
477542	SMTN	SMTN	smoothelin [Source:HGNC Symbol;Acc:HGNC:11126]	ENTREZGENE_ACC
477543	DRG1	DRG1	developmentally regulated GTP binding protein 1 [Source:HGNC Symbol;Acc:HGNC:3029]	ENTREZGENE_ACC
477544	PISD	PISD	phosphatidylserine decarboxylase [Source:HGNC Symbol;Acc:HGNC:8999]	ENTREZGENE_ACC
477545	PRR14L	PRR14L	proline rich 14 like [Source:HGNC Symbol;Acc:HGNC:28738]	ENTREZGENE_ACC
477546	DEPDC5	DEPDC5	DEP domain containing 5, GATOR1 subcomplex subunit [Source:HGNC Symbol;Acc:HGNC:18423]	ENTREZGENE_ACC
477552	PRAME	PRAME	None	ENTREZGENE_ACC
477562	LOC477562	ENSCAFG00845026581	None	ENTREZGENE_ACC
477564	TRMT2A	TRMT2A	tRNA methyltransferase 2 homolog A [Source:HGNC Symbol;Acc:HGNC:24974]	ENTREZGENE_ACC
477568	CLTCL1	CLTCL1	clathrin heavy chain like 1 [Source:HGNC Symbol;Acc:HGNC:2093]	ENTREZGENE_ACC
477573	PPIL2	PPIL2	peptidylprolyl isomerase like 2 [Source:HGNC Symbol;Acc:HGNC:9261]	ENTREZGENE_ACC
[truncated: 8,885 more rows]

## Sheet: MGI_GO_MP_Databases
Gene Name	SkinDevelopment GO:0043588	HairCycleProcess GO:0022405	HairCycle GO:0042633	IntegumentPhenotype MP:0010771	abnormal coat/ hair morphology MP:0000367
SSTR2	No	No	No	Yes	No
UGT1A6	No	No	No	No	No
AGT	No	No	No	No	No
CHRM3	No	No	No	No	No
TNP3	No	No	No	No	No
CFAP36	No	No	No	No	No
CENPQ	No	No	No	No	No
TONSL	No	No	No	No	No
TRIT1	No	No	No	No	No
ARFIP1	No	No	No	No	No
CPE	No	No	No	No	No
SRSF7	No	No	No	No	No
SMYD5	No	No	No	No	No
ARL14EP	No	No	No	No	No
ZUP1	No	No	No	No	No
ANXA1	Yes	No	No	No	No
U2AF1L4	No	No	No	No	No
CFAP20DC	No	No	No	No	No
WEE1	No	No	No	No	No
PCOLCE2	No	No	No	No	No
ZNF133	No	No	No	No	No
MFF	No	No	No	No	No
OSBP2	No	No	No	No	No
CMAS	No	No	No	No	No
YME1L1	No	No	No	No	No
ZBTB8OS	No	No	No	No	No
CLK3	No	No	No	No	No
STK39	No	No	No	No	No
NUP35	No	No	No	No	No
ALDH9A1	No	No	No	Yes	No
PRXL2A	No	No	No	No	No
NNT	No	No	No	No	No
TTC23L	No	No	No	No	No
KYAT3	No	No	No	No	No
SS18	No	No	No	No	No
TSSK4	No	No	No	No	No
LOC480476	No	No	No	No	No
WSB1	No	No	No	No	No
IP6K3	No	No	No	No	No
DGKB	No	No	No	No	No
GPNMB	No	No	No	No	No
MATCAP2	No	No	No	No	No
WARS2	No	No	No	No	No
CD300A	No	No	No	No	No
OR5D3	No	No	No	No	No
SART1	No	No	No	No	No
FOSL1	No	No	No	Yes	No
DAGLA	No	No	No	No	No
PRDM5	No	No	No	Yes	No
DNAAF3	No	No	No	No	No
LOC484306	No	No	No	No	No
LOC484590	No	No	No	No	No
FBXW12	No	No	No	No	No
PLVAP	No	No	No	Yes	No
PRKCSH	No	No	No	No	No
GPR180	No	No	No	No	No
SLC22A13	No	No	No	No	No
CPXM1	No	No	No	Yes	No
SLC13A3	No	No	No	No	No
KATNAL1	No	No	No	Yes	No
PNMA2	No	No	No	No	No
ENTPD4	No	No	No	No	No
ZNF70	No	No	No	No	No
KLH22	No	No	No	No	No
ORC674	No	No	No	No	No
OR8S1	No	No	No	No	No
OLR1	No	No	No	No	No
INA	No	No	No	No	No
TOX	No	No	No	No	No
CPNE3	No	No	No	No	No
LOC487177	No	No	No	No	No
ZNF319	No	No	No	No	No
GALK2	No	No	No	No	No
HAPLN1	No	No	No	No	No
FAXDC2	No	No	No	No	No
RANBP10	No	No	No	No	No
CDIPT	No	No	No	No	No
RPL3L	No	No	No	No	No
KCNA10	No	No	No	No	No
QSOX1	No	No	No	Yes	Yes
TRIM25	No	No	No	No	No
PIGS	No	No	No	No	No
SLC6A4	No	No	No	No	No
ZNF660	No	No	No	No	No
ANXA4	No	No	No	No	No
LOC606863	No	No	No	No	No
VGLL3	No	No	No	No	No
NEPRO	No	No	No	No	No
CERS3	Yes	No	No	Yes	No
KCTD21	No	No	No	No	No
COLEC10	No	No	No	No	No
C25H8orf58	No	No	No	No	No
C5H16orf95	No	No	No	No	No
ECHDC1	No	No	No	No	No
MRPS23	No	No	No	No	No
LOC610642	No	No	No	No	No
TMEM25	No	No	No	No	No
USH1C	No	No	No	No	No
PAG1	No	No	No	No	No
CGAS	No	No	No	No	No
CCDC198	No	No	No	No	No
PAX5	No	No	No	No	No
SOBP	No	No	No	No	Yes
TAS2R7	No	No	No	No	No
KANK2	No	No	No	No	No
LOC100682875	No	No	No	No	No
LOC100682940	No	No	No	No	No
KRT77	Yes	No	No	No	No
TOB1	No	No	No	No	No
KHNYN	No	No	No	No	No
MTERF1	No	No	No	No	No
CCDC127	No	No	No	No	No
GRK6	No	No	No	No	No
CTPS1	No	No	No	No	No
LOC100687983	No	No	No	No	No
CFAP99	No	No	No	No	No
C20H3orf62	No	No	No	No	No
PRRT4	No	No	No	No	No
IFNGR1	No	No	No	Yes	No
IVD	No	No	No	No	No
CGRRF1	No	No	No	No	No
LOC102151341	No	No	No	No	No
TEX47	No	No	No	No	No
AOPEP	No	No	No	No	No
LOC106559347	No	No	No	No	No
	Total=3|125	Total=0|125	Total=0|125	Total=10|125	Total=2|125
Highlight cell indicates gene in MGI category
