# Supplementary material for: The History of Coast Salish ‘Woolly Dogs’ Revealed by Ancient Genomics and Indigenous Knowledge
Source: Science. Author manuscript; Available in PMC 2024 Jan 29. (PMC7615573; doi:10.1126/science.adi6549)
Supplement: DataS4 [file EMS193513-supplement-DataS4.xlsx]

## Sheet: Sheet1
Gene Name	Phenotype	Genotype	Dog Breed	Mutation Position	Allele in Mutton (WT/Mutation)	Read coverage	Reference
FGF5	Long hair	c.284G>T (p. Cys95Phe)	Most dogs	chr32:4509366	T (Mutation)	3	Dierks et al. Allelic heterogeneity of FGF5 mutations causes the long-hair phenotype in dogs. Anim. Genet. 44, 425–431 (2013); Cadieu et al. Coat variation in the domestic dog is governed by variants in three genes. Science. 326, 150–153 (2009)
FGF5	Long hair	c.578C>T	Akitas, Siberian huskies, Samoyeds	chr32:4528639	C (WT)	2	Dierks et al. Allelic heterogeneity of FGF5 mutations causes the long-hair phenotype in dogs. Anim. Genet. 44, 425–431 (2013).
FGF5	Long hair	c.559_560dupGG	Afghan hounds, Eurasier, and French Bulldog	chr32:4528618-4528623	No duplication/	2	Dierks et al. Allelic heterogeneity of FGF5 mutations causes the long-hair phenotype in dogs. Anim. Genet. 44, 425–431 (2013).
FGF5	Long hair	c.556_571del16	Eurasier	chr32:4528616-4528631 (rs397509816)	No deletion (WT)	2	Dierks et al. Allelic heterogeneity of FGF5 mutations causes the long-hair phenotype in dogs. Anim. Genet. 44, 425–431 (2013).
FGF5	Long hair	g.8193T>A	Afghan hound	chr32:4517257	T(WT)	5	Dierks et al. Allelic heterogeneity of FGF5 mutations causes the long-hair phenotype in dogs. Anim. Genet. 44, 425–431 (2013).
MC1R	Light coat color	c.916C>T (p. Arg306ter)	Australian cattle dog, Siberian huskies	chr5:63694334	C (WT)	3	Dürig et al. Two MC1R loss-of-function alleles in cream-coloured Australian Cattle Dogs and white Huskies. Anim. Genet. 49, 284–290 (2018).
MC1R	Light coat color	63695679C>G	Australian cattle dog	chr5:63695679	C (WT)	2	Dürig et al. Two MC1R loss-of-function alleles in cream-coloured Australian Cattle Dogs and white Huskies. Anim. Genet. 49, 284–290 (2018).
MC1R	Light coat color	c.816_817delCT	Alaskan and Siberian huskies	chr5:63694432	-	No coverage	Dürig et al. Two MC1R loss-of-function alleles in cream-coloured Australian Cattle Dogs and white Huskies. Anim. Genet. 49, 284–290 (2018).
MC1R	Dark spots (e.g. ‘grizzle’ and ‘domino’ patterns)	c.233G>T (p. Gly78Val)	Salukis, Afghan hounds	chr5: 63695017	G (WT)	1	Dürig et al. Two MC1R loss-of-function alleles in cream-coloured Australian Cattle Dogs and white Huskies. Anim. Genet. 101, 284–290 (2018); Dreger et al. A new mutation in MC1R explains a coat color phenotype in 2 “old” breeds: Saluki and Afghan Hound. J Hered. 101(5), 644-649 (2010).
MC1R	Black mask	c.790G>A (p. Val264Met)	Leonbergers, Malinois	chr5: 63694460	G (WT)	3	Dürig et al. Two MC1R loss-of-function alleles in cream-coloured Australian Cattle Dogs and white Huskies. Anim. Genet. 49, 284–290 (2018).
KRT71	Curly, wire hair	c.451 C>T (p. Arg151Trp)	Airedale terrier, Bichon frise, Kuvasz, Portuguese Water dog, Poodle, Welsh terrier, Wire fox terrier	chr27: 2539354	C (WT)	2	Cadieu et al. Coat variation in the domestic dog is governed by variants in three genes. Science. 326, 150–153 (2009).
MFSD12	Light coat color	c.166 C>T	Shepherds, Poodles, Cotons de Tulear, Bichon Frise	chr20:55850145	-	No coverage	Hédan et al. Identification of a missense variant in MFSD12 involved in dilution of phaeomelanin leading to white or cream coat color in dogs. Genes (Basel). 10, 386 (2019).
MLPH	Light/diluted coat color	c.−22G > A	Beagles, Doberman pinschers	chr25:48121642	G (WT)	3	Drögemüller et al. A noncoding melanophilin gene (MLPH) SNP at the splice donor of exon 1 represents a candidate causal mutation for coat color dilution in dogs. J. Hered. 98, 468–473 (2007).
MLPH	Light/diluted coat color	c.705G > C	Chow chow	chr25:48150787	G (WT)	7	Bauer et al. A novel MLPH variant in dogs with coat colour dilution. Anim. Genet. 49, 94–97 (2018)
MLPH	Light/diluted coat color	c.669C >T	Many dogs	chr25:48150751	C (WT)	3	Van Buren et al. A third MLPH variant causing coat color dilution in dogs. Genes (Basel). 11, 639 (2020).
