# Supplementary material for: The History of Coast Salish ‘Woolly Dogs’ Revealed by Ancient Genomics and Indigenous Knowledge
Source: Science. Author manuscript; Available in PMC 2024 Jan 29. (PMC7615573; doi:10.1126/science.adi6549)
Supplement: DataS5 [file EMS193513-supplement-DataS5.xlsx]

## Sheet: 220804CarbonNitrogenData
sample_ID	N	wtN	molsN	C_coll	wtC	molsC	wtCN	CN_ratio	individual	sample_number	tissue
L1	15.1	15.6	6.98e-06	-15.7	44.5	2.32e-05	2.9	3.3	SB Village Dog	1	Hair
L2	15.6	15.5	5.71e-06	-14.7	44.8	1.92e-05	2.9	3.4	SB Village Dog	2	Hair
L3	16	15.8	9.12e-06	-14.7	45.5	3.05e-05	2.9	3.3	SB Village Dog	3	Hair
L4	14.8	15.6	4.57e-06	-15.5	44.7	1.53e-05	2.9	3.3	SB Village Dog	4	Hair
L5/L6	15.2	15.3	5.96e-06	-15.4	44.2	2.01e-05	2.9	3.4	SB Village Dog	5	Hair
M1	9.2	15.8	7.3e-06	-20.1	45.6	2.46e-05	2.9	3.4	Mutton	1	Hair
M2	9	15.4	4.88e-06	-19.2	44.7	1.65e-05	2.9	3.4	Mutton	2	Hair
M3	10	16.2	1.11e-05	-18.6	46.8	3.72e-05	2.9	3.4	Mutton	3	Hair
M4	10.4	16.1	1.04e-05	-17.6	46.2	3.46e-05	2.9	3.3	Mutton	4	Hair
M5/M6	9.6	15.5	6.87e-06	-17	44.3	2.28e-05	2.9	3.3	Mutton	5	Hair
M7	9.8	15	6.82e-06	-16.7	43.5	2.3e-05	2.9	3.4	Mutton	6	Hair
SB Dog	16.9	12.4333	8.07e-06	-14.5333	33.3333	2.52e-05	2.7	3.1	SB Dog		Bone
Mutton bone average	10.6667	13.2667	7.73e-06	-18.5333	36.5	2.48e-05	2.76667	3.2	Mutton		Bone

## Sheet: ComparativeCN
Location	Site Name	Site Number	C_coll	C_collSD	N	NSD	n	Citation	Reference
Fraser River Canyon, BC	Keatley Creek	EeRI-7	-16.3	0.9	13.8	1.7	6	Barta 2006	Barta, J.L., 2006. Addressing Issues of Domestication and Cultural Continuity on the Northwest Coast Using Ancient DNA and Dogs. PhD Dissertation. Department of Anthropology, McMaster University.
Fraser River Canyon, BC	Bridge River	EeRl-4	-15.4	0.4	14.1	0.5	9	Tifental 2016	Tifental, E., 2016. The Bridge River Dogs: Interpreting aDNA and Stable Isotope Analysis Collected From Dog Remains. MA Thesis. Department of Anthropology, University of Montana.
Fraser Valley, BC	Sumas Mountain	DgRm-1	-14.8		15.2		1	Barta 2006	Barta, J.L., 2006. Addressing Issues of Domestication and Cultural Continuity on the Northwest Coast Using Ancient DNA and Dogs. PhD Dissertation. Department of Anthropology, McMaster University.
Portland Basin, OR	Cathlapotle	45-CL-1	-14.5	0.6	16.4	0.8	5	Ames et al. 2015	Ames, K.M., Richards, M.P., Speller, C.F., Yang, D.Y., Lyman, R.L., Butler, V.L., 2015. Stable isotope and ancient DNA analysis of dog remains from Cathlapotle (45CL1), a contact-era site on the Lower Columbia River. Journal of Archaeological Science 57(5):268–282.
Central Coast, BC	Namu	EISx-1	-13	0.6	16.4	0.8	14	Cannon et al. 1999	Cannon, A., Schwarcz, H.P., Knyf, M., 1999. Marine-based subsistence trends and the stable isotope analysis of dog bones from Namu, British Columbia. Journal of Archaeological Science 26:399–407.
Salish Sea, BC	Sliammon	Multiple sites	-12.8	0.2	16.3	0.4	2	Zimmerman 2014	Zimmerman, K., 2014. Changing Ways, Constant Companions: The Ancient DNA and Local Knowledge of Tla'amin Dogs. MA Thesis. Department of Archaeology, Simon Fraser University.
Salish Sea, BC	Dionisio Pt.	DgRv-3	-12.7	0.4	15.6	0.5	5	Grier 2006	Grier, C., 2006. Affluence on the Prehistoric Northwest Coast of North America. in: Grier, C., Kim, J., Uchiyama, J. (Eds.), Beyond 'Affluent-Foragers': Rethinking Hunter-Gatherer Complexity. Proceedings of the 9th ICAZ Conference, Durham, Oxbow Books, Oxford, pp. 126–135.
Haida Gwaii, BC	Gwaii Hannas	785T	-12.2		17.9		1	Szpak et al. 2009	Szpak, P., Orchard, T.J., Gröcke, D.R., 2009. A Late Holocene Vertebrate Food Web from southern Haida Gwaii (Queen Charlotte Islands, British Columbia). Journal of Archaeological Science 36(12):2734–2741.
N Vancouver Island, BC	Port Hardy	EeSu-5	-11.3		16.1		1	Barta 2006	Barta, J.L., 2006. Addressing Issues of Domestication and Cultural Continuity on the Northwest Coast Using Ancient DNA and Dogs. PhD Dissertation. Department of Anthropology, McMaster University.
SW Vancouver Island, BC	Broken Group Islands	Multiple sites	-12.14	0.52	16.8	0.46	14	Hillis et al. 2020	Hillis, D., McKechnie, I., Guiry, E., St. Claire, D.E., Darimont, C.T., 2020. Ancient Dog Diets on the Pacific Northwest Coast: Zooarchaeological and Stable Isotope Modelling Evidence from Tseshaht Territory and Beyond. Scientific Reports 10:15630.
SW Vancouver Island, BC	Late-Holocene Deer	Multiple sites	-22.7	1.4	3.3	0.9	6	Hillis et al. 2020	Hillis, D., McKechnie, I., Guiry, E., St. Claire, D.E., Darimont, C.T., 2020. Ancient Dog Diets on the Pacific Northwest Coast: Zooarchaeological and Stable Isotope Modelling Evidence from Tseshaht Territory and Beyond. Scientific Reports 10:15630.
